# Supplementary material for: Genome-wide rare variant analysis for thousands of phenotypes in over 70,000 exomes from two cohorts
Source: Nat Commun. 2020 Jan 28;11:542. doi: 10.1038/s41467-020-14288-y (PMC6987107; doi:10.1038/s41467-020-14288-y)
Supplement: Supplementary file 5 — Supplementary Data 1 [file 41467_2020_14288_MOESM5_ESM.xlsx]

## Sheet: Supplementary Data 1Phenotypes
UKB phenotype code	quantitative	ukb_allethnic_case	ukb_allethnic_ctrl	ukb_allethnic_quant_n	ukb_eur_case	ukb_eur_ctrl	ukb_eur_quant_n	ukb_unrelated_eur_case	ukb_unrelated_eur_ctrl	ukb_unrelated_eur_quant_n	Phenotype name	hnp_allethnic_case	hnp_allethnic_ctrl	hnp_allethnic_quant_n	hnp_eur_case	hnp_eur_ctrl	hnp_eur_quant_n	hnp_unrelated_eur_case	hnp_unrelated_eur_ctrl	hnp_unrelated_eur_quant_n	genes_with_5_unrelated_eur_carriers_or_case_carriers_coding	genes_with_5_unrelated_eur_carriers_or_case_carriers_lof	genes_with_5_unrelated_eur_carriers_or_case_carriers_coding_meta_analysis	genes_with_5_unrelated_eur_carriers_or_case_carriers_lof_meta_analysis	genes_with_5_eur_carriers_or_10_expected_case_carriers_coding_lmm	genes_with_5_eur_carriers_or_10_expected_case_carriers_lof_lmm	genes_with_5_eur_carriers_or_10_expected_case_carriers_coding_lmm_meta_analysis	genes_with_5_eur_carriers_or_10_expected_case_carriers_lof_lmm_meta_analysis
A04	0	296	49248		227	40099		191	34083		Diagnoses - ICD10: A04 Other bacterial intestinal infections	266	30600		196	23238		164	20213		236	3	893	13	0	0	0	0
A045	0	46	49713		40	40284		36	34236		A04.5 Campylobacter enteritis	5	30961		4	23430		3	20374		1	0	2	0	0	0	1	0
A047	0	72	49687		63	40261		48	34224		A04.7 Enterocolitis due to Clostridium difficile	141	30725		126	23308		104	20273		14	0	126	1	0	0	0	0
A048	0	173	49370		118	40207		102	34171		A04.8 Other specified bacterial intestinal infections	113	30853		61	23373		55	20322		52	1	135	1	0	0	0	0
A08	0	117	49425		98	40226		82	34190		Diagnoses - ICD10: A08 Viral and other specified intestinal infections	230	30736		160	23274		132	20245		27	0	295	0	2	0	0	0
A084	0	97	49445		83	40241		70	34202		A08.4 Viral intestinal infection, unspecified	209	30757		144	23290		119	20258		16	0	210	0	1	0	0	0
A09	0	1028	48517		830	39495		702	33571		Diagnoses - ICD10: A09 Diarrhoea and gastro-enteritis of presumed infectious origin	198	30768		161	23273		137	20240		3070	100	3859	140	754	8	1097	11
A099	0	956	48588		769	39555		651	33621		A09.9 Gastroenteritis and colitis of unspecified origin										2779	83	0	0	620	8	0	0
A15	0	7	49535		3	40321		3	34269		Respiratory tuberculosis confimed	91	30875		64	23370		59	20318		0	0	19	0	0	0	1	0
A40	0	38	49504		31	40293		26	34246		Streptococcal septicaemia	29	30837		21	23413		19	20358		2	0	3	0	0	0	1	0
A41	0	564	48982		453	39874		391	33884		Diagnoses - ICD10: A41 Other septicaemia	454	30212		373	22861		312	19965		1195	28	2967	69	142	0	673	4
A415	0	99	49661		78	40247		72	34201		A41.5 Septicaemia due to other Gram-negative organisms	55	30811		42	23292		37	20340		17	0	46	2	1	0	3	0
A419	0	433	49111		349	39977		303	33971		A41.9 Septicaemia, unspecified	437	30229		359	22875		299	19978		711	15	2341	41	63	0	454	3
A49	0	96	49448		82	40244		65	34209		Bacterial infection of unspecified site	367	30299		306	23028		266	20111		14	0	726	10	1	0	72	0
A63	0	28	49515		23	40301		17	34255		Diagnoses - ICD10: A63 Other predominantly sexually transmitted diseases, not elsewhere classified	85	30881		70	23364		58	20319		0	0	16	0	0	0	0	0
A69	0	4	49538		4	40320		4	34268		Other spirochaetal infections	50	30916		47	23387		41	20336		2	0			0	0
B00	0	35	49507		28	40296		22	34250		Herpesviral	939	29627		787	22347		687	19390		0	0	2870	66	0	0	570	4
B01	0	10	49532		7	40317		6	34266		Varicella	758	30008		657	22577		576	19701		0	0	2141	42	0	0	366	1
B02	0	77	49465		70	40254		57	34215		Diagnoses - ICD10: B02 Zoster [herpes zoster]	615	30151		516	22818		446	19831		13	0	1627	26	1	0	256	1
B029	0	40	49719		38	40286		32	34240		B02.9 Zoster without complication	565	30201		475	22859		408	19869		1	0	1267	12	0	0	205	1
B07	0	104	49438		79	40245		66	34206		Diagnoses - ICD10: B07 Viral warts	349	30517		293	23041		254	20023		16	0	705	8	1	0	0	0
B08	0	8	49534		8	40316		8	34264		Other viral infections of skin	48	30818		29	23405		22	20355		0	0	3	0	0	0	0	0
B15	0	13	49529		12	40312		9	34263		Acute hepatitis A	113	30853		99	23335		86	20291		0	0	28	0	0	0	0	0
B18	0	58	49701		30	40294		28	34244		Diagnoses - ICD10: B18 Chronic viral hepatitis	129	30737		102	23332		88	20289		1	0	49	1	0	0	4	0
B27	0	14	49528		13	40311		12	34260		Infectious mononucleosis	138	30728		106	23228		75	20202		0	0	22	0	0	0	3	0
B34	0	255	49289		211	40113		177	34095		Diagnoses - ICD10: B34 Viral infection of unspecified site	655	30111		485	22849		399	19878		206	4	2159	25	10	0	430	1
B349	0	234	49310		193	40131		162	34110		B34.9 Viral infection, unspecified	647	30119		477	22857		392	19885		174	3	2020	25	8	0	396	1
B35	0	40	49502		32	40292		28	34244		Dermatophytosis	880	29586		691	22343		595	19582		1	0	2276	44	0	0	431	1
B37	0	339	49206		279	40047		243	34031		Diagnoses - ICD10: B37 Candidiasis	1114	29552		880	22254		737	19440		427	4	4581	158	35	0	1415	9
B370	0	137	49623		110	40215		91	34182		B37.0 Candidal stomatitis	245	30721		216	23218		180	20197		35	0	467	4	2	0	46	0
B378	0	132	49627		111	40213		101	34171		B37.8 Candidiasis of other sites	56	30810		50	23284		45	20332		49	1	118	1	3	0	6	0
B44	0	52	49490		45	40279		42	34230		Aspergillosis	6	30960		5	23429		3	20374		2	0	2	0	1	0	1	0
B49	0	21	49521		19	40305		13	34259		Unspecified mycosis	42	30924		33	23401		28	20349		1	0	3	0	0	0	0	0
B95	0	537	49008		451	39875		375	33899		Streptococcus and staphylococcus as the cause of diseases classified elsewhere	302	30164		250	22884		221	19956		1091	21	2352	55	140	0	452	2
B954	0	75	49684		66	40258		58	34214		B95.4 Other streptococcus as the cause of diseases classified to other chapters	35	30831		31	23303		30	20347		14	1	28	1	1	0	2	0
B956	0	302	49458		249	40075		200	34072		B95.6 Staphylococcus aureus as the cause of diseases classified to other chapters	83	30583		68	23166		61	20216		266	4	528	6	24	0	49	0
B957	0	60	49699		50	40274		41	34231		B95.7 Other staphylococcus as the cause of diseases classified to other chapters	25	30841		23	23411		21	20356		4	0	14	0	1	0	1	0
B96	0	1185	48365		952	39379		798	33481		Other bacterial agents as the cause of diseases classified to other chapters	1210	29356		897	22137		747	19330		3726	133	7443	459	1043	12	3656	44
B961	0	63	49696		47	40277		41	34231		B96.1 Klebsiella pneumoniae [K. pneumoniae] as the cause of diseases classified to other chapters	31	30935		27	23407		22	20355		4	0	11	0	1	0	0	0
B962	0	391	49369		313	40012		262	34011		B96.2 Escherichia coli [E. coli] as the cause of diseases classified to other chapters	129	30837		104	23330		89	20288		507	8	912	11	49	0	0	0
B965	0	153	49609		124	40202		102	34172		B96.5 Pseudomonas (aeruginosa)(mallei)(pseudomallei) as the cause of diseases classified to other chapters	31	30835		26	23308		22	20355		52	0	76	0	4	0	6	0
B968	0	629	49136		488	39842		412	33866		B96.8 Other specified bacterial agents as the cause of diseases classified to other chapters	1056	29510		770	22264		637	19440		1267	28	4932	181	165	0	1758	12
B97	0	97	49446		75	40250		66	34207		Viral agents as the cause of diseases classified to other chapters	1147	29519		891	22243		752	19325		11	0	3622	75	0	0	0	0
B98	0	203	49340		155	40170		126	34146		Helicobacter pylori										79	0	0	0	6	0	0	0
B980	0	203	49557		155	40170		126	34146		B98.0 Helicobacter pylori [H.pylori] as the cause of diseases classified to other chapters										79	0	0	0	6	0	0	0
B99	0	18	49524		10	40314		10	34262		Other Infections	463	30003		397	22737		343	19834		0	0	854	7	0	0	79	0
C15	0	94	49448		86	40238		78	34194		Diagnoses - ICD10: C15 Malignant neoplasm of oesophagus	12	30954		11	23423		11	20366		20	0	34	0	1	0	2	0
C155	0	49	49710		46	40278		41	34231		C15.5 Lower third of oesophagus	7	30959		6	23428		6	20371		4	0	7	0	1	0	1	0
C159	0	80	49679		73	40251		65	34207		C15.9 Oesophagus, unspecified	11	30955		10	23424		10	20367		9	0	18	0	1	0	1	0
C16	0	65	49477		55	40269		52	34220		Diagnoses - ICD10: C16 Malignant neoplasm of stomach	10	30956		9	23425		8	20369		13	0	18	0	1	0	1	0
C18	0	379	49165		312	40014		266	34007		Diagnoses - ICD10: C18 Malignant neoplasm of colon	86	30880		75	23359		64	20313		501	7	759	11	48	0	83	0
C180	0	82	49678		71	40254		58	34214		C18.0 Caecum	13	30953		13	23421		13	20364		9	0	16	0	1	0	1	0
C182	0	65	49694		49	40275		41	34231		C18.2 Ascending colon	15	30951		13	23421		12	20365		3	0	5	0	1	0	1	0
C187	0	131	49628		107	40217		93	34179		C18.7 Sigmoid colon	22	30944		19	23415		17	20360		34	0	53	0	2	0	0	0
C189	0	128	49632		108	40217		94	34179		C18.9 Colon, unspecified	74	30892		65	23369		55	20322		37	0	114	0	2	0	7	0
C19	0	98	49444		86	40238		79	34193		Diagnoses - ICD10: C19 Malignant neoplasm of rectosigmoid junction	17	30949		15	23419		14	20363		19	0	25	0	1	0	0	0
C20	0	172	49371		147	40178		130	34143		Diagnoses - ICD10: C20 Malignant neoplasm of rectum	23	30943		20	23414		18	20359		92	1	126	1	5	0	0	0
C22	0	50	49709		43	40281		39	34233		Diagnoses - ICD10: C22 Malignant neoplasm of liver and intrahepatic bile ducts	19	30847		16	23418		14	20363		5	0	10	0	0	0	1	0
C25	0	81	49462		69	40256		59	34214		Diagnoses - ICD10: C25 Malignant neoplasm of pancreas	26	30940		24	23410		18	20359		9	0	19	0	1	0	0	0
C259	0	50	49709		42	40282		34	34238		C25.9 Pancreas, unspecified	22	30944		21	23413		16	20361		2	0	5	0	0	0	1	0
C34	0	231	49311		180	40144		148	34124		Diagnoses - ICD10: C34 Malignant neoplasm of bronchus and lung	68	30898		62	23372		54	20323		132	1	256	2	7	0	0	0
C341	0	91	49668		71	40253		57	34215		C34.1 Upper lobe, bronchus or lung	30	30936		26	23408		24	20353		8	0	19	0	1	0	0	0
C343	0	53	49706		43	40281		34	34238		C34.3 Lower lobe, bronchus or lung	22	30944		20	23414		15	20362		0	0	5	0	0	0	1	0
C349	0	159	49600		127	40197		105	34167		C34.9 Bronchus or lung, unspecified	61	30905		56	23378		49	20328		60	0	130	0	4	0	0	0
C43	0	283	49260		254	40071		215	34058		Diagnoses - ICD10: C43 Malignant melanoma of skin	153	30813		151	23283		137	20240		345	2	871	11	25	0	0	0
C435	0	75	49684		66	40258		53	34219		C43.5 Malignant melanoma of trunk	27	30939		25	23409		22	20355		4	0	15	0	1	0	2	0
C436	0	74	49685		68	40256		56	34216		C43.6 Malignant melanoma of upper limb, including shoulder	13	30953		13	23421		13	20364		9	0	16	0	1	0	1	0
C437	0	95	49665		85	40240		77	34196		C43.7 Malignant melanoma of lower limb, including hip	14	30952		14	23420		14	20363		20	0	27	0	0	0	0	0
C44	0	1581	47967		1405	38923		1167	33109		Diagnoses - ICD10: C44 Other malignant neoplasms of skin	510	30256		491	22743		430	19747		5824	312	7582	528	2370	32	3865	57
C441	0	162	49597		137	40187		114	34158		C44.1 Skin of eyelid, including canthus	19	30947		18	23416		15	20362		61	3	79	3	5	0	6	0
C442	0	114	49646		99	40226		78	34195		C44.2 Skin of ear and external auricular canal	14	30952		14	23420		10	20367		25	0	33	0	2	0	3	0
C443	0	826	48937		742	39584		622	33652		C44.3 Skin of other and unspecified parts of face	82	30784		79	23255		73	20204		2587	62	3027	75	558	6	742	7
C444	0	194	49565		171	40153		147	34125		C44.4 Skin of scalp and neck	28	30938		28	23406		25	20352		109	0	181	0	7	0	0	0
C445	0	259	49501		230	40094		200	34072		C44.5 Skin of trunk	33	30933		31	23403		27	20350		267	4	335	4	16	0	26	0
C446	0	167	49594		151	40174		125	34148		C44.6 Skin of upper limb, including shoulder	33	30933		32	23402		30	20347		88	1	137	2	6	0	7	0
C447	0	156	49603		135	40189		118	34154		C44.7 Skin of lower limb, including hip	15	30951		15	23419		15	20362		77	0	94	0	0	0	0	0
C49	0	28	49514		24	40300		19	34253		Diagnoses - ICD10: C49 Malignant neoplasm of other connective and soft tissue	32	30934		29	23405		23	20354		0	0	7	0	0	0	1	0
C50	0	1346	48199		1084	39243		938	33336		Diagnoses - ICD10: C50 Malignant neoplasm of breast	517	30149		466	22668		412	19665		4538	205	6569	431	1400	17	2741	30
C501	0	53	49706		43	40281		33	34239		C50.1 Central portion of breast	60	30906		55	23379		51	20326		4	0	20	0	0	0	0	0
C502	0	78	27046		67	30083		52	25288		C50.2 Upper-inner quadrant of breast	62	20350		57	15361		54	13024		9	0	40	0	1	0	0	0
C504	0	265	26859		215	29935		184	25156		C50.4 Upper-outer quadrant of breast	175	30591		159	23075		145	20032		233	3	786	12	13	0	70	0
C505	0	49	27075		42	30108		41	25299		C50.5 Lower-outer quadrant of breast	51	20461		43	15475		36	13142		3	0	15	1	0	0	2	0
C508	0	39	27085		30	30120		26	25314		C50.8 Overlapping lesion of breast	58	30908		53	23381		49	20328		2	0	17	0	0	0	1	0
C509	0	1048	48714		823	39504		714	33560		C50.9 Breast, unspecified	486	30280		437	22797		387	19790		3180	113	5287	267	0	0	0	0
C53	0	32	26994		26	30124		21	25319		Diagnoses - ICD10: C53 Malignant neoplasm of cervix uteri	52	20460		44	15474		40	13138		1	0	9	0	0	0	1	0
C54	0	153	26873		131	30019		108	25232		Diagnoses - ICD10: C54 Malignant neoplasm of corpus uteri	57	20355		49	15369		45	13033		51	2	125	2	5	0	7	0
C541	0	153	26972		131	30019		108	25232		C54.1 Endometrium	51	20361		45	15373		41	13037		51	2	117	2	5	0	7	0
C56	0	108	26918		90	29960		74	25266		Diagnoses - ICD10: C56 Malignant neoplasm of ovary	53	20459		48	15470		40	13138		19	0	43	0	0	0	0	0
C61	0	894	29402		754	23764		644	20208		Diagnoses - ICD10: C61 Malignant neoplasm of prostate	265	10189		243	7673		219	6980		2719	78	3986	139	593	8	0	0
C62	0	38	30558		29	24689		24	21028		Diagnoses - ICD10: C62 Malignant neoplasm of testis	19	10435		18	7898		12	7187		1	0	6	0	0	0	1	0
C64	0	141	49402		124	40201		109	34164		Diagnoses - ICD10: C64 Malignant neoplasm of kidney, except renal pelvis	37	30929		33	23401		28	20349		52	1	110	2	4	0	6	0
C67	0	266	49277		228	40097		199	34074		Diagnoses - ICD10: C67 Malignant neoplasm of bladder	48	30918		43	23391		38	20339		263	0	374	4	15	0	30	0
C679	0	248	49512		208	40117		182	34091		C67.9 Bladder, unspecified	41	30925		38	23396		34	20343		210	0	315	2	10	0	21	0
C71	0	55	49705		44	40281		38	34235		Diagnoses - ICD10: C71 Malignant neoplasm of brain	14	30952		14	23420		13	20364		3	0	6	0	1	0	0	0
C73	0	39	49720		30	40294		25	34247		Diagnoses - ICD10: C73 Malignant neoplasm of thyroid gland	106	30860		80	23354		67	20310		0	0	38	0	0	0	0	0
C77	0	540	49005		428	39899		366	33908		Diagnoses - ICD10: C77 Secondary and unspecified malignant neoplasm of lymph nodes	119	30847		105	23329		90	20287		1048	22	1531	29	119	0	215	0
C770	0	73	49687		63	40262		53	34220		C77.0 Lymph nodes of head, face and neck	23	30943		20	23414		18	20359		5	0	15	0	1	0	1	0
C771	0	66	49693		54	40270		43	34229		C77.1 Intrathoracic lymph nodes	12	30954		12	23422		12	20365		3	0	3	0	1	0	1	0
C772	0	116	49644		96	40229		87	34186		C77.2 Intra-abdominal lymph nodes	24	30942		20	23414		15	20362		33	0	45	0	2	0	4	0
C773	0	255	49505		190	40135		161	34111		C77.3 Axillary and upper limb lymph nodes	45	30921		42	23392		37	20340		156	0	270	4	0	0	0	0
C779	0	49	49710		38	40286		36	34236		C77.9 Lymph node, unspecified	21	30945		16	23418		11	20366		3	0	5	0	0	0	1	0
C78	0	549	48995		454	39872		391	33883		Diagnoses - ICD10: C78 Secondary malignant neoplasm of respiratory and digestive organs	85	30881		76	23358		69	20308		1201	30	1585	36	142	0	190	0
C780	0	237	49523		201	40124		174	34099		C78.0 Secondary malignant neoplasm of lung	31	30935		27	23407		23	20354		192	3	253	5	10	0	15	0
C782	0	66	49693		55	40269		49	34223		C78.2 Secondary malignant neoplasm of pleura	4	30962		4	23430		4	20373		7	0	0	0	1	0	0	0
C786	0	152	49607		121	40203		106	34166		C78.6 Secondary malignant neoplasm of retroperitoneum and peritoneum	19	30947		16	23418		15	20362		46	0	62	0	4	0	5	0
C787	0	323	49438		272	40054		232	34042		C78.7 Secondary malignant neoplasm of liver	51	30915		46	23388		42	20335		407	5	555	6	34	0	47	0
C79	0	446	49097		376	39949		315	33958		Diagnoses - ICD10: C79 Secondary malignant neoplasm of other sites	129	30837		121	23313		106	20271		797	11	1320	25	0	0	0	0
C793	0	76	49683		61	40263		51	34221		C79.3 Secondary malignant neoplasm of brain and cerebral meninges	17	30949		15	23419		14	20363		5	0	13	0	0	0	0	0
C795	0	298	49462		249	40076		211	34062		C79.5 Secondary malignant neoplasm of bone and bone marrow	63	30903		59	23375		48	20329		330	3	480	5	0	0	0	0
C798	0	83	49676		70	40254		57	34215		C79.8 Secondary malignant neoplasm of other specified sites	44	30922		43	23391		38	20339		5	0	28	0	1	0	3	0
C799	0	45	49714		36	40288		29	34243		C79.9 Secondary malignant neoplasm, unspecified site	54	30912		49	23385		46	20331		1	0	18	0	0	0	1	0
C80	0	134	49408		106	40218		90	34182		Diagnoses - ICD10: C80 Malignant neoplasm without specification of site	1767	28699		1609	21425		1400	18577		29	0	6851	379	2	0	3179	29
C81	0	36	49506		26	40298		21	34251		Diagnoses - ICD10: C81 Hodgkin's disease	32	30934		30	23404		21	20356		2	0	2	0	0	0	0	0
C82	0	50	49710		40	40285		32	34240		Diagnoses - ICD10: C82 Follicular [nodular] non-Hodgkin's lymphoma	12	30954		12	23422		11	20366		1	0	4	0	0	0	0	0
C829	0	44	49716		35	40290		29	34243		C82.9 Follicular non-Hodgkin's lymphoma, unspecified	7	30959		7	23427		6	20371		1	0	2	0	0	0	0	0
C83	0	105	49438		91	40234		83	34189		Diagnoses - ICD10: C83 Diffuse non-Hodgkin's lymphoma	31	30935		29	23405		26	20351		32	0	56	1	2	0	3	0
C833	0	74	49686		63	40262		55	34217		C83.3 Large cell (diffuse)	19	30947		18	23416		17	20360		8	0	19	1	1	0	1	0
C85	0	161	49382		136	40189		117	34155		Diagnoses - ICD10: C85 Other and unspecified types of non-Hodgkin's lymphoma	86	30780		79	23255		71	20206		73	0	221	1	0	0	0	0
C851	0	53	49707		45	40280		40	34232		C85.1 B-cell lymphoma, unspecified	12	30954		11	23423		11	20366		5	0	6	0	1	0	1	0
C859	0	131	49629		109	40216		92	34180		C85.9 Non-Hodgkin's lymphoma, unspecified type	66	30800		62	23272		56	20221		37	0	119	1	0	0	0	0
C90	0	85	49457		63	40261		57	34215		Diagnoses - ICD10: C90 Multiple myeloma and malignant plasma cell neoplasms	22	30944		19	23415		18	20359		5	0	13	0	1	0	1	0
C900	0	82	49677		60	40264		54	34218		C90.0 Multiple myeloma	20	30946		17	23417		16	20361		5	0	11	0	1	0	1	0
C91	0	97	49445		80	40244		70	34202		Diagnoses - ICD10: C91 Lymphoid leukaemia	39	30927		36	23398		30	20347		16	0	46	0	1	0	3	0
C911	0	76	49683		65	40259		57	34215		C91.1 Chronic lymphocytic leukaemia	27	30939		26	23408		23	20354		8	0	27	0	1	0	2	0
C92	0	54	49706		44	40281		39	34234		Diagnoses - ICD10: C92 Myeloid leukaemia	11	30955		11	23423		11	20366		3	0	5	0	1	0	1	0
D03	0	111	49431		102	40222		82	34190		Diagnoses - ICD10: D03 Melanoma in situ	51	30915		49	23385		43	20334		29	1	74	1	2	0	6	0
D04	0	99	49445		88	40237		72	34201		Diagnoses - ICD10: D04 Carcinoma in situ of skin	28	30938		27	23407		25	20352		15	0	34	0	1	0	3	0
D05	0	280	49262		216	40108		180	34092		Diagnoses - ICD10: D05 Carcinoma in situ of breast	100	30766		90	23244		89	20188		192	0	480	5	0	0	0	0
D051	0	160	49599		126	40198		105	34167		D05.1 Intraductal carcinoma in situ	60	30906		52	23382		52	20325		48	0	139	1	0	0	0	0
D059	0	112	49647		83	40241		69	34203		D05.9 Carcinoma in situ of breast, unspecified	52	20360		47	15371		46	13032		13	0	61	0	0	0	0	0
D06	0	74	26953		57	29993		51	25189		Diagnoses - ICD10: D06 Carcinoma in situ of cervix uteri	30	20482		22	15496		19	13159		7	0	19	0	0	0	0	0
D069	0	68	27058		52	29998		46	25194		D06.9 Cervix, unspecified	28	20484		20	15498		17	13161		6	0	12	0	0	0	0	0
D07	0	55	49705		44	40281		34	34238		Diagnoses - ICD10: D07 Carcinoma in situ of other and unspecified genital organs	18	30948		15	23419		12	20365		0	0	3	0	1	0	0	0
D10	0	57	49703		50	40275		44	34229		Diagnoses - ICD10: D10 Benign neoplasm of mouth and pharynx	10	30956		10	23424		10	20367		3	0	6	0	0	0	0	0
D11	0	59	49483		56	40268		47	34225		Diagnoses - ICD10: D11 Benign neoplasm of major salivary glands	14	30952		10	23424		8	20369		6	0	8	0	1	0	1	0
D110	0	50	49709		49	40275		42	34230		D11.0 Parotid gland	9	30957		6	23428		5	20372		6	0	8	0	1	0	1	0
D12	0	1734	47813		1436	38893		1197	33079		Diagnoses - ICD10: D12 Benign neoplasm of colon, rectum, anus and anal canal	354	30512		304	23030		278	19999		5957	345	7163	473	2475	34	3424	48
D120	0	265	49496		218	40108		186	34088		D12.0 Caecum	18	30948		15	23419		12	20365		228	2	273	2	13	0	21	0
D122	0	286	49473		225	40099		183	34089		D12.2 Ascending colon	35	30831		30	23304		27	20250		242	2	318	4	15	0	0	0
D123	0	361	49399		284	40041		231	34042		D12.3 Transverse colon	39	30927		32	23402		30	20347		419	6	522	11	35	0	0	0
D124	0	198	49561		157	40167		130	34142		D12.4 Descending colon	24	30942		19	23415		17	20360		90	0	119	1	6	0	0	0
D125	0	692	49071		570	39758		472	33803		D12.5 Sigmoid colon	42	30924		34	23400		32	20345		1643	38	1810	45	261	0	309	0
D126	0	289	49470		241	40083		208	34064		D12.6 Colon, unspecified	247	30619		215	23119		198	20079		296	2	1123	12	21	0	134	0
D127	0	54	49705		48	40276		40	34232		D12.7 Rectosigmoid junction	1	30965		1	23433		1	20376		3	0	0	0	0	0	0	0
D128	0	408	49352		343	39982		289	33984		D12.8 Rectum	17	30849		17	23317		13	20264		621	4	675	4	60	0	61	0
D13	0	164	49596		138	40187		112	34161		Diagnoses - ICD10: D13 Benign neoplasm of other and ill-defined parts of digestive system	43	30923		36	23398		30	20347		74	0	118	0	0	0	0	0
D131	0	111	49649		96	40229		83	34190		D13.1 Stomach	17	30949		14	23420		10	20367		29	0	39	0	2	0	0	0
D14	0	40	49502		32	40292		30	34242		Diagnoses - ICD10: D14 Benign neoplasm of middle ear and respiratory system	15	30951		13	23421		11	20366		2	0	4	0	0	0	1	0
D16	0	41	49501		37	40287		30	34242		Diagnoses - ICD10: D16 Benign neoplasm of bone and articular cartilage	47	30919		38	23396		30	20347		2	0	10	0	0	0	0	0
D17	0	989	48558		780	39548		659	33615		Diagnoses - ICD10: D17 Benign lipomatous neoplasm	361	30505		302	23032		255	20022		2827	86	4313	159	648	8	1330	14
D170	0	148	49612		119	40206		98	34174		D17.0 Benign lipomatous neoplasm of skin and subcutaneous tissue of head, face and neck	29	30937		23	23411		20	20357		45	0	77	0	4	0	0	0
D171	0	339	49423		270	40056		231	34042		D17.1 Benign lipomatous neoplasm of skin and subcutaneous tissue of trunk	95	30871		75	23359		59	20318		342	3	570	6	0	0	0	0
D172	0	257	49502		195	40129		165	34107		D17.2 Benign lipomatous neoplasm of skin and subcutaneous tissue of limbs	80	30886		67	23367		55	20322		165	4	322	5	8	0	28	0
D173	0	64	49695		48	40276		36	34236		D17.3 Benign lipomatous neoplasm of skin and subcutaneous tissue of other and unspecified sites	37	30929		33	23401		26	20351		1	0	10	0	1	0	1	0
D176	0	122	49637		107	40217		88	34184		D17.6 Benign lipomatous neoplasm of spermatic cord	23	10431		22	7894		21	7178		27	0	47	0	2	0	4	0
D18	0	188	49354		160	40164		132	34140		Diagnoses - ICD10: D18 Haemangioma and lymphangioma, any site	320	30446		283	22951		247	19930		94	1	983	13	7	0	124	0
D180	0	185	49574		155	40169		128	34144		D18.0 Haemangioma, any site	315	30451		278	22956		242	19935		83	0	934	9	0	0	0	0
D21	0	72	49470		59	40265		54	34218		Diagnoses - ICD10: D21 Other benign neoplasms of connective and other soft tissue	128	30838		97	23337		86	20291		7	0	106	1	1	0	0	0
D22	0	624	48924		539	39790		462	33815		Diagnoses - ICD10: D22 Melanocytic naevi	743	29923		623	22511		537	19540		1592	31	4717	162	223	0	0	0
D223	0	221	49541		193	40133		163	34111		D22.3 Melanocytic naevi of other and unspecified parts of face	19	30947		18	23416		13	20364		166	1	197	1	8	0	0	0
D224	0	62	49697		52	40272		43	34229		D22.4 Melanocytic naevi of scalp and neck	13	30953		7	23427		5	20372		4	0	5	0	1	0	0	0
D225	0	188	49573		162	40164		146	34128		D22.5 Melanocytic naevi of trunk	86	30780		74	23260		62	20215		118	0	296	2	7	0	0	0
D226	0	67	49693		59	40266		47	34226		D22.6 Melanocytic naevi of upper limb, including shoulder	19	30947		15	23419		13	20364		5	0	13	0	1	0	1	0
D227	0	80	49681		69	40257		56	34218		D22.7 Melanocytic naevi of lower limb, including hip	24	30942		22	23412		15	20362		9	0	20	0	0	0	0	0
D23	0	538	49006		446	39879		380	33893		Diagnoses - ICD10: D23 Other benign neoplasms of skin	192	30774		160	23274		143	20234		1068	25	1815	44	136	0	302	0
D231	0	147	49613		126	40198		101	34171		D23.1 Skin of eyelid, including canthus	13	30953		11	23423		11	20366		50	0	62	0	0	0	0	0
D233	0	89	49670		76	40248		71	34201		D23.3 Skin of other and unspecified parts of face	15	30951		12	23422		11	20366		13	0	22	0	1	0	0	0
D235	0	94	49665		78	40246		66	34206		D23.5 Skin of trunk	36	30930		29	23405		27	20350		12	0	32	0	1	0	3	0
D236	0	68	49691		53	40271		42	34230		D23.6 Skin of upper limb, including shoulder	18	30948		15	23419		13	20364		5	0	7	0	1	0	0	0
D237	0	90	49669		68	40256		64	34208		D23.7 Skin of lower limb, including hip	19	30947		14	23420		13	20364		8	0	18	0	0	0	0	0
D24	0	205	49338		149	40175		129	34143		Diagnoses - ICD10: D24 Benign neoplasm of breast	176	30790		134	23300		112	20265		85	2	420	4	6	0	0	0
D25	0	1583	25449		1141	28809		958	24182		Diagnoses - ICD10: D25 Leiomyoma of uterus	616	19796		462	14956		398	12780		4699	197	6711	378	1556	18	2926	36
D250	0	224	26901		153	29997		137	25203		D25.0 Submucous leiomyoma of uterus	71	30895		55	23379		44	20333		98	0	194	1	6	0	8	0
D251	0	162	26963		117	30033		104	25236		D25.1 Intramural leiomyoma of uterus	141	20371		98	15420		84	13094		60	0	208	2	3	0	9	0
D252	0	115	27009		78	30072		67	25273		D25.2 Subserosal leiomyoma of uterus	55	20457		41	15477		37	13141		12	0	56	0	1	0	0	0
D259	0	1276	25854		906	29044		747	24393		D25.9 Leiomyoma of uterus, unspecified	524	30342		392	22942		341	20036		3421	114	5337	243	950	10	1965	18
D26	0	45	26981		32	30018		28	25212		Diagnoses - ICD10: D26 Other benign neoplasms of uterus	17	20495		14	15504		12	13166		2	0	7	0	0	0	0	0
D27	0	197	26927		159	29991		134	25206		Diagnoses - ICD10: D27 Benign neoplasm of ovary	70	20442		50	15468		46	13132		95	1	198	1	0	0	0	0
D32	0	79	49680		61	40263		49	34223		Diagnoses - ICD10: D32 Benign neoplasm of meninges	68	30898		60	23374		53	20324		4	0	48	1	0	0	0	0
D320	0	58	49701		43	40281		35	34237		D32.0 Cerebral meninges	45	30921		40	23394		35	20342		2	0	15	0	0	0	0	0
D33	0	44	49498		34	40290		32	34240		Diagnoses - ICD10: D33 Benign neoplasm of brain and other parts of central nervous system	50	30916		43	23391		36	20341		1	0	13	0	0	0	1	0
D34	0	32	49510		30	40294		25	34247		Diagnoses - ICD10: D34 Benign neoplasm of thyroid gland	36	30930		32	23402		26	20351		1	0	3	0	0	0	1	0
D35	0	136	49406		105	40219		92	34180		Diagnoses - ICD10: D35 Benign neoplasm of other and unspecified endocrine glands	162	30804		137	23297		121	20256		37	0	287	3	2	0	17	0
D351	0	52	49707		42	40282		35	34237		D35.1 Parathyroid gland	26	30940		22	23412		20	20357		2	0	8	0	0	0	1	0
D36	0	129	49631		101	40224		79	34193		Diagnoses - ICD10: D36 Benign neoplasm of other and unspecified sites	119	30847		97	23337		83	20294		24	0	133	1	0	0	0	0
D361	0	79	49681		65	40260		52	34220		D36.1 Peripheral nerves and autonomic nervous system	62	30904		55	23379		44	20333		7	0	40	1	0	0	0	0
D37	0	155	49387		126	40198		113	34159		Diagnoses - ICD10: D37 Neoplasm of uncertain or unknown behaviour of oral cavity and digestive organs	58	30908		51	23383		42	20335		58	0	143	0	4	0	7	0
D38	0	24	49518		17	40307		17	34255		Diagnoses - ICD10: D38 Neoplasm of uncertain or unknown behaviour of middle ear and respiratory and intrathoracic organs	35	30931		32	23402		28	20349		0	0	4	0	0	0	1	0
D41	0	80	49462		62	40262		53	34219		Diagnoses - ICD10: D41 Neoplasm of uncertain or unknown behaviour of urinary organs	25	30841		20	23314		18	20259		8	0	17	0	1	0	0	0
D414	0	59	49700		43	40281		39	34233		D41.4 Bladder	11	30955		9	23425		7	20370		4	0	4	0	0	0	1	0
D44	0	26	49516		21	40303		17	34255		Diagnoses - ICD10: D44 Neoplasm of uncertain or unknown behaviour of endocrine glands	89	30877		77	23357		63	20314		0	0	24	1	0	0	2	0
D45	0	51	49708		42	40282		36	34236		Diagnoses - ICD10: D45 Polycythaemia vera	37	30929		34	23400		29	20348		5	0	12	0	0	0	1	0
D47	0	98	49444		73	40251		64	34208		Diagnoses - ICD10: D47 Other neoplasms of uncertain or unknown behaviour of lymphoid, haematopoietic and related tissue	150	30816		123	23311		106	20271		9	0	177	2	1	0	0	0
D48	0	124	49418		96	40228		78	34194		Diagnoses - ICD10: D48 Neoplasm of uncertain or unknown behaviour of other and unspecified sites	641	29925		554	22480		479	19498		22	1	1915	38	2	0	0	0
D50	0	1167	48379		930	39397		788	33487		Diagnoses - ICD10: D50 Iron deficiency anaemia	927	29739		726	22508		621	19656		3727	119	6876	392	981	11	3038	30
D500	0	78	49681		59	40265		50	34222		D50.0 Iron deficiency anaemia secondary to blood loss (chronic)	282	30484		215	23019		189	20088		9	0	346	2	0	0	0	0
D508	0	370	49172		292	40032		243	34029		D50.8 Other iron deficiency anaemias	190	30776		148	23286		131	20246		391	4	976	13	39	0	121	0
D509	0	821	48725		657	39670		564	33711		D50.9 Iron deficiency anaemia, unspecified	715	29951		561	22673		478	19799		2260	56	5127	189	407	2	1636	15
D51	0	120	49423		91	40234		76	34197		Vitamin B12 deficiency anaemia	134	30632		126	23108		108	20069		19	0	202	2	2	0	11	0
D510	0	103	49657		79	40246		66	34207		D51.0 Vitamin B12 deficiency anaemia due to intrinsic factor deficiency	55	30811		53	23281		43	20234		14	0	48	0	1	0	0	0
D53	0	10	49532		5	40319		5	34267		Other nutritional anaemias	156	30810		143	23291		121	20256		0	0	85	1	0	0	0	0
D56	0	32	49510		4	40320		4	34268		Thalassaemia	31	30935		17	23417		17	20360		0	0	2	1	0	0	0	0
D57	0	63	49481		3	40321		2	34270		Sickle cell disorders	11	30955		5	23429		4	20373		0	0	0	0	0	0	0	0
D58	0	14	49528		10	40314		9	34263		Other hereditary haemolytic anaemias	49	30917		41	23393		35	20342		1	0	4	0	0	0	1	0
D61	0	76	49467		62	40263		50	34223		Diagnoses - ICD10: D61 Other aplastic anaemias	83	30683		71	23163		60	20217		10	0	40	1	1	0	5	0
D619	0	73	49687		59	40266		48	34225		D61.9 Aplastic anaemia, unspecified	4	30962		4	23430		4	20373		7	0	0	0	1	0	0	0
D62	0	36	49506		28	40296		21	34251		Acute posthaemorrhagic anaemia	256	30510		209	23125		177	20200		1	0	245	1	0	0	0	0
D63	0	89	49453		70	40254		54	34218		Diagnoses - ICD10: D63 Anaemia in chronic diseases classified elsewhere	143	30623		123	23211		107	20270		2	0	138	0	1	0	7	0
D630	0	60	49699		47	40277		35	34237		D63.0 Anaemia in neoplastic disease	25	30941		23	23411		20	20357		1	0	6	0	1	0	1	0
D64	0	1841	47714		1470	38867		1228	33053		Diagnoses - ICD10: D64 Other anaemias	2473	27293		2008	20426		1725	17852		6148	380	11179	1533	0	0	0	0
D649	0	1836	47719		1466	38871		1225	33056		D64.9 Anaemia, unspecified	2446	27320		1986	20448		1703	17874		6139	379	11134	1519	2580	36	7851	311
D68	0	175	49368		145	40179		128	34144		Other coagulation defects	570	29996		492	22642		433	19744		92	0	1962	33	5	0	318	1
D69	0	258	49285		205	40119		177	34095		Diagnoses - ICD10: D69 Purpura and other haemorrhagic conditions	1143	29223		978	21856		867	18910		189	2	4917	184	10	0	0	0
D693	0	64	49695		50	40274		44	34228		D69.3 Idiopathic thrombocytopenic purpura	30	30936		24	23410		22	20355		4	0	9	0	0	0	0	0
D696	0	201	49342		158	40166		136	34136		D69.6 Thrombocytopenia, unspecified	547	30219		470	22764		423	19754		104	1	2022	28	7	0	0	0
D70	0	427	49119		346	39981		307	33967		Diagnoses - ICD10: D70 Agranulocytosis	383	30483		332	23002		291	19986		736	13	2275	55	63	0	407	1
D72	0	49	49710		38	40286		33	34239		Other disorders of white blood cells	1644	28322		1363	21371		1188	18589		3	0	5623	275	0	0	2015	17
D73	0	59	49700		44	40280		37	34235		Diseases of spleen	60	30806		54	23280		49	20228		3	0	26	0	1	0	0	0
D75	0	99	49443		84	40240		74	34198		Diagnoses - ICD10: D75 Other diseases of blood and blood-forming organs	512	30154		459	22675		401	19776		19	0	1494	24	1	0	219	0
D80	0	27	49515		20	40304		18	34254		Immunodeficiency with predominantly antibody defects	65	30801		59	23375		54	20323		0	0	18	0	0	0	1	0
D84	0	10	49532		9	40315		9	34263		Other immunodeficiencies	84	30682		70	23264		58	20319		0	0	15	0	0	0	1	0
D86	0	87	49672		59	40265		50	34222		Diagnoses - ICD10: D86 Sarcoidosis	58	30908		52	23382		48	20329		7	0	42	0	0	0	0	0
D869	0	64	49695		44	40280		38	34234		D86.9 Sarcoidosis, unspecified	54	30912		48	23386		44	20333		3	0	28	0	0	0	0	0
D89	0	55	49487		44	40280		39	34233		Diagnoses - ICD10: D89 Other disorders involving the immune mechanism, not elsewhere classified	167	30699		139	23195		119	20258		4	0	128	1	1	0	7	0
E01	0	1	49541		1	40323		1	34271		Iodine deficiency related thyroid disorders and allied conditions	140	30826		105	23329		90	20287		30	0			1	0
E03	0	2065	47492		1687	38649		1390	32893		Diagnoses - ICD10: E03 Other hypothyroidism	3852	25714		3363	18671		2929	16148		6856	486	12737	2524	3340	55	10308	777
E039	0	2062	47495		1685	38651		1388	32895		E03.9 Hypothyroidism, unspecified	3722	25844		3254	18780		2830	16247		6849	485	12651	2456	3310	54	10178	742
E04	0	270	49273		195	40130		166	34107		Diagnoses - ICD10: E04 Other non-toxic goitre	1165	29201		979	21955		841	19136		181	0	4658	154	0	0	0	0
E041	0	83	49676		58	40266		53	34219		E04.1 Non-toxic single thyroid nodule	776	29690		671	22263		577	19400		8	0	2375	40	0	0	0	0
E042	0	101	49442		69	40256		55	34218		E04.2 Non-toxic multinodular goitre	525	30141		458	22676		399	19778		12	0	1374	14	0	0	0	0
E049	0	104	49438		81	40243		70	34202		E04.9 Non-toxic goitre, unspecified	345	30521		269	23165		228	20149		18	0	603	2	1	0	0	0
E05	0	269	49276		217	40109		182	34090		Diagnoses - ICD10: E05 Thyrotoxicosis [hyperthyroidism]	371	30395		295	23039		263	20014		227	2	1390	11	13	0	187	0
E050	0	58	49701		47	40277		40	34232		E05.0 Thyrotoxicosis with diffuse goitre	105	30861		79	23355		69	20308		2	0	53	0	1	0	4	0
E059	0	212	49332		171	40155		142	34130		E05.9 Thyrotoxicosis, unspecified	279	30487		220	23114		199	20078		104	0	804	6	7	0	0	0
E06	0	46	49496		32	40292		26	34246		Thyroiditis	549	30117		454	22680		400	19677		2	0	1164	17	0	0	181	0
E07	0	82	49460		65	40259		55	34217		Other disorders of thyroid	2034	27932		1766	20768		1535	18042		8	0	7338	478	1	0	3284	33
E079	0	74	49685		57	40267		49	34223		E07.9 Disorder of thyroid, unspecified	1994	27972		1734	20800		1511	18066		7	0	7224	457	1	0	3150	30
E10	0	363	49180		285	40040		241	34032		Diagnoses - ICD10: E10 Insulin-dependent diabetes mellitus	227	30739		183	23251		158	20219		438	6	1099	17	35	0	146	0
E103	0	45	49714		39	40285		33	34239		E10.3 With ophthalmic complications	23	30943		18	23416		15	20362		0	0	3	0	0	0	1	0
E109	0	341	49202		268	40057		226	34047		E10.9 Without complications	161	30805		129	23305		111	20266		377	6	788	12	31	0	82	0
E11	0	2799	46757		2160	38173		1821	32459		Diagnoses - ICD10: E11 Non-insulin-dependent diabetes mellitus	2140	27926		1711	21123		1503	18474		8534	807	11743	1819	4849	108	8676	449
E113	0	155	49604		116	40208		99	34173		E11.3 With ophthalmic complications	97	30769		82	23252		72	20305		34	2	152	2	3	0	7	0
E114	0	70	49689		58	40266		52	34220		E11.4 With neurological complications	299	30367		257	22877		228	19949		6	0	541	2	1	0	45	0
E115	0	38	49722		30	40295		29	34244		E11.5 With peripheral circulatory complications	116	30750		95	23239		85	20192		1	0	54	1	0	0	3	0
E119	0	2759	46797		2131	38202		1798	32482		E11.9 Without complications	2021	28045		1619	21215		1422	18555		8459	785	11595	1737	4733	97	8504	417
E13	0	32	49512		18	40308		15	34259		Other specified diabetes mellitus	104	30762		83	23251		73	20304		1	0	21	1	0	0	0	0
E14	0	323	49221		230	40095		197	34076		Diagnoses - ICD10: E14 Unspecified diabetes mellitus										235	2	0	0	16	0	0	0
E149	0	293	49251		209	40116		178	34095		E14.9 Without complications										189	1	0	0	10	0	0	0
E16	0	148	49396		112	40213		88	34185		Diagnoses - ICD10: E16 Other disorders of pancreatic internal secretion	262	30704		223	23211		186	20191		33	0	490	5	3	0	49	0
E162	0	138	49406		107	40218		85	34188		E16.2 Hypoglycaemia, unspecified	203	30763		174	23260		150	20227		27	0	360	3	2	0	31	0
E21	0	142	49400		121	40203		97	34175		Diagnoses - ICD10: E21 Hyperparathyroidism and other disorders of parathyroid gland	191	30575		171	23063		144	20133		33	0	362	2	4	0	34	0
E210	0	85	49674		76	40248		64	34208		E21.0 Primary hyperparathyroidism	69	30797		65	23269		58	20219		10	0	67	0	1	0	6	0
E213	0	66	49693		55	40269		42	34230		E21.3 Hyperparathyroidism, unspecified	134	30732		122	23212		99	20278		3	0	95	0	0	0	0	0
E22	0	45	49497		33	40291		26	34246		Diagnoses - ICD10: E22 Hyperfunction of pituitary gland	74	30892		60	23374		53	20324		1	0	27	0	0	0	0	0
E23	0	55	49704		40	40284		38	34234		Diagnoses - ICD10: E23 Hypofunction and other disorders of pituitary gland	219	30747		178	23256		149	20228		3	0	236	1	0	0	13	0
E27	0	96	49447		73	40252		57	34215		Diagnoses - ICD10: E27 Other disorders of adrenal gland	261	30605		233	23101		201	20176		10	0	427	1	1	0	0	0
E28	0	47	49495		33	40291		30	34242		Ovarian dysfunction	582	30184		430	23004		355	20022		0	0	1044	9	0	0	0	0
E29	0	25	49517		22	40302		20	34252		Testicular dysfunction	468	30398		406	22928		357	19920		0	0	929	13	0	0	102	0
E34	0	31	49511		22	40302		19	34253		Other endocrine disorders	443	30323		378	22956		309	20068		1	0	769	4	0	0	86	0
E43	0	1	49541		1	40323		1	34271		Unspecified severe protein energy malnutrition	71	30895		60	23374		51	20326		4	0			0	0
E44	0	0	49542		0	40324		0	34272		Protein energy malnutrition of moderate and mild degree	66	30900		55	23379		47	20330		4	0			0	0
E46	0	23	49519		20	40304		16	34256		Unspecified protein energy malnutrition	87	30879		64	23370		54	20323		0	0	18	0	0	0	0	0
E53	0	127	49417		100	40226		85	34188		Deficiency of other B group vitamins	786	29680		679	22355		599	19478		25	0	2672	60	2	0	542	4
E538	0	117	49644		90	40236		76	34197		E53.8 Deficiency of other specified B group vitamins	737	29729		635	22399		560	19517		16	0	2372	53	2	0	449	1
E55	0	158	49385		108	40217		88	34185		Vitamin D deficiency	5720	23046		4650	17084		3979	14898		27	0	12356	2223	2	0	9538	618
E559	0	160	49600		108	40217		88	34185		E55.9 Vitamin D deficiency, unspecified	5717	23049		4648	17086		3977	14900		27	0	12355	2220	2	0	9538	618
E56	0	5	49537		4	40320		3	34269		Other vitamin deficiencies	187	30679		154	23280		132	20245		0	0	96	0	0	0	6	0
E61	0	32	49510		28	40296		23	34249		Deficiency of other nutrient elements	229	30637		181	23153		155	20122		1	0	181	2	0	0	0	0
E63	0	0	49542		0	40324		0	34272		Other nutritional deficiencies	63	30903		50	23384		40	20337		4	0			0	0
E65	0	21	49521		19	40305		16	34256		Localized adiposity	104	30762		85	23249		76	20301		0	0	31	1	0	0	0	0
E66	0	1869	47680		1497	38831		1257	33018		Diagnoses - ICD10: E66 Obesity	5297	23769		4233	18001		3636	15741		6347	370	13255	2954	2688	37	10994	1046
E668	0	248	49295		187	40138		152	34121		E66.8 Other obesity	21	30945		16	23418		15	20362		135	3	163	4	8	0	10	0
E669	0	1741	47808		1410	38918		1189	33086		E66.9 Obesity, unspecified	4370	24996		3498	18736		3013	16364		5982	332	12694	2456	2396	32	10088	727
E72	0	3	49539		1	40323		1	34271		Other disorders of amino acid metabolism	190	30776		172	23262		142	20235		94	0			5	0
E73	0	29	49513		19	40305		16	34256		Lactose intolerance	98	30768		76	23358		66	20311		0	0	23	0	0	0	0	0
E74	0	9	49533		4	40320		2	34270		Other disorders of carbohydrate metabolism	75	30791		64	23270		55	20322		0	0	4	0	0	0	1	0
E78	0	5511	44057		4432	35908		3715	30573		Disorders of lipoprotein metabolism and other lipidaemias	9146	19220		7795	13339		6792	11485		12217	2427	14924	6173	9716	824	13970	3426
E780	0	5133	44653		4105	36235		3446	30842		E78.0 Pure hypercholesterolaemia	3869	26097		3349	19085		2905	16672		11884	2223	13999	4118	9236	682	12401	1767
E785	0	822	48721		664	39660		533	33739		E78.5 Hyperlipidaemia, unspecified	7524	21442		6473	15161		5653	13024		1994	53	13783	3633	427	3	11982	1550
E79	0	8	49534		8	40316		6	34266		Disorders of purine and pyrimidine metabolism	86	30880		70	23364		64	20313		0	0	15	0	0	0	1	0
E80	0	57	49702		45	40279		37	34235		Disorders of porphyrin and bilirubin metabolism	113	30753		96	23238		83	20194		4	0	54	0	1	0	6	0
E804	0	49	49710		41	40283		35	34237		E80.4 Gilbert's syndrome	47	30819		43	23291		35	20242		4	0	13	0	0	0	1	0
E83	0	365	49179		301	40024		251	34022		Diagnoses - ICD10: E83 Disorders of mineral metabolism	932	29634		810	22224		700	19377		430	8	4455	165	45	0	0	0
E831	0	95	49448		81	40243		65	34207		E83.1 Disorders of iron metabolism	128	30738		110	23224		90	20187		9	0	135	0	1	0	7	0
E834	0	83	49676		68	40256		57	34215		E83.4 Disorders of magnesium metabolism	257	30609		234	23100		208	20169		9	0	438	4	1	0	0	0
E835	0	176	49366		143	40181		121	34151		E83.5 Disorders of calcium metabolism	553	30113		478	22656		410	19667		69	0	1772	35	5	0	304	1
E86	0	424	49120		350	39976		301	33972		Diagnoses - ICD10: E86 Volume depletion	1080	29586		894	22240		759	19418		665	11	4992	183	63	0	1703	11
E87	0	843	48705		675	39654		580	33697		Diagnoses - ICD10: E87 Other disorders of fluid, electrolyte and acid-base balance	2312	28054		1913	21021		1636	18341		2350	69	9435	882	444	3	5748	127
E870	0	45	49714		35	40289		29	34243		E87.0 Hyperosmolality and hypernatraemia	51	30915		44	23390		39	20338		1	0	14	0	0	0	1	0
E871	0	269	49275		221	40104		184	34089		E87.1 Hypo-osmolality and hyponatraemia	886	29580		752	22282		656	19421		210	4	3680	112	14	0	958	7
E872	0	180	49581		139	40187		124	34150		E87.2 Acidosis	353	30413		293	23041		251	20126		79	0	1033	7	5	0	0	0
E875	0	153	49606		122	40202		103	34169		E87.5 Hyperkalaemia	158	30608		141	23093		120	20157		54	0	323	3	4	0	25	0
E876	0	250	49510		198	40127		173	34100		E87.6 Hypokalaemia	1635	29031		1326	21908		1131	19146		171	3	6202	303	9	0	2436	20
E877	0	97	49664		71	40255		64	34210		E87.7 Fluid overload	89	30777		85	23249		74	20303		18	0	95	1	1	0	6	0
E88	0	47	49712		40	40284		37	34235		Other metabolic disorders	506	30360		414	22920		347	19930		2	0	972	9	0	0	126	0
E89	0	203	49342		164	40162		140	34134		Postprocedural endocrine and metabolic disorders	500	30166		422	22712		367	19710		107	0	1734	23	7	0	269	1
E890	0	171	49590		133	40193		114	34160		E89.0 Postprocedural hypothyroidism	383	30383		320	22914		275	19902		57	0	1051	11	0	0	0	0
F02	0	14	49528		11	40313		8	34264		Dementia in other diseases classified elsewhere	43	30923		39	23395		28	20349		0	0	2	0	0	0	1	0
F03	0	75	49684		59	40265		52	34220		Unspecified dementia	73	30793		66	23268		52	20225		4	0	45	0	0	0	0	0
F05	0	109	49434		90	40234		79	34193		Diagnoses - ICD10: F05 Delirium, not induced by alcohol and other psychoactive substances	15	30951		13	23421		11	20366		20	0	34	0	2	0	2	0
F059	0	97	49663		80	40244		71	34201		F05.9 Delirium, unspecified										16	0	0	0	1	0	0	0
F06	0	29	49514		20	40304		15	34257		Other mental disorders due to brain damage and dysfunction and to physical disease	106	30760		87	23247		81	20196		0	0	35	0	0	0	3	0
F07	0	6	49536		4	40320		2	34270		Personality and behavioural disorders due to brain disease damage and dysfunction	97	30869		80	23354		68	20309		0	0	17	0	0	0	0	0
F10	0	600	48943		496	39829		413	33860		Diagnoses - ICD10: F10 Mental and behavioural disorders due to use of alcohol	699	29867		581	22553		495	19682		1295	29	4211	141	170	0	1216	9
F100	0	208	49334		169	40155		137	34135		F10.0 Acute intoxication										99	0	0	0	7	0	0	0
F101	0	328	49214		276	40048		230	34042		F10.1 Harmful use	431	30235		351	22883		302	19975		355	3	1939	30	35	0	313	1
F102	0	210	49333		168	40157		141	34132		F10.2 Dependence syndrome	251	30615		216	23118		184	20093		114	2	782	10	7	0	70	0
F103	0	71	49471		55	40269		47	34225		F10.3 Withdrawal state										4	0	0	0	1	0	0	0
F11	0	17	49525		12	40312		12	34260		Mental and behavioural disorders due to use of opioids	357	30409		310	23024		260	20117		0	0	461	5	0	0	40	0
F12	0	22	49520		11	40313		7	34265		Mental and behavioural disorders due to use of cannabinoids	192	30474		146	23188		123	20154		0	0	87	2	0	0	6	0
F17	0	1676	47873		1335	38995		1119	33159		Mental and behavioural disorders due to use of tobacco	1623	28743		1306	21628		1110	18967		5595	308	9671	997	2156	26	5961	137
F171	0	1646	48120		1303	39027		1091	33187		F17.1 Harmful use										5463	287	0	0	2044	24	0	0
F172	0	93	49667		67	40258		60	34213		F17.2 Dependence syndrome	1623	28743		1306	21628		1110	18967		11	0	5592	231	1	0	2000	18
F19	0	6	49536		4	40320		3	34269		Mental and behavioural disorders due to multiple drug use	249	30617		207	23127		174	20103		0	0	185	0	0	0	0	0
F20	0	71	49688		40	40284		29	34243		Diagnoses - ICD10: F20 Schizophrenia	21	30945		17	23417		16	20361		2	0	6	0	0	0	1	0
F209	0	60	49699		36	40288		26	34246		F20.9 Schizophrenia, unspecified	18	30948		14	23420		13	20364		2	0	6	0	0	0	1	0
F29	0	17	49526		11	40314		7	34266		Unspecified nonorganic psychosis	66	30900		57	23377		45	20332		0	0	6	0	0	0	0	0
F30	0	28	49514		18	40306		13	34259		Manic episode	25	30941		23	23411		19	20358		1	0	1	0	0	0	0	0
F31	0	161	49381		129	40195		114	34158		Diagnoses - ICD10: F31 Bipolar affective disorder	375	30591		309	23125		259	20118		68	0	942	12	0	0	0	0
F319	0	138	49404		111	40213		96	34176		F31.9 Bipolar affective disorder, unspecified	302	30664		249	23185		209	20168		40	0	598	4	0	0	0	0
F32	0	1906	47647		1570	38760		1328	32949		Diagnoses - ICD10: F32 Depressive episode	3881	25985		3217	19317		2734	16943		6625	432	12595	2391	2950	43	10005	700
F329	0	1859	47694		1532	38798		1294	32983		F32.9 Depressive episode, unspecified	3693	26173		3072	19462		2609	17068		6470	412	12433	2282	2818	39	9764	645
F33	0	98	49445		81	40244		73	34200		Diagnoses - ICD10: F33 Recurrent depressive disorder	1393	29173		1161	21873		1005	19072		11	0	4990	157	0	0	0	0
F339	0	55	49704		45	40279		40	34232		F33.9 Recurrent depressive disorder, unspecified	164	30802		136	23298		113	20264		4	0	120	1	1	0	7	0
F34	0	9	49534		9	40316		7	34266		Persistent mood	287	30479		238	23096		210	20167		0	0	289	3	0	0	0	0
F39	0	10	49532		8	40316		8	34264		Unspecified mood	255	30611		213	23221		184	20193		0	0	211	2	0	0	0	0
F40	0	118	49641		98	40226		82	34190		Phobic anxiety disorders	312	30554		258	23076		205	20072		20	0	580	1	0	0	0	0
F402	0	110	49649		92	40232		76	34196		F40.2 Specific (isolated) phobias	212	30654		174	23160		141	20136		14	0	291	1	0	0	0	0
F41	0	1025	48522		852	39475		716	33559		Diagnoses - ICD10: F41 Other anxiety disorders	4611	25155		3734	18700		3176	16401		3182	102	12371	2152	813	8	9639	612
F410	0	112	49647		99	40225		86	34186		F41.0 Panic disorder [episodic paroxysmal anxiety]	409	30557		295	23139		250	20127		23	0	788	9	2	0	73	0
F412	0	230	49313		196	40129		162	34111		F41.2 Mixed anxiety and depressive disorder										159	1	0	0	9	0	0	0
F419	0	771	48774		634	39691		532	33741		F41.9 Anxiety disorder, unspecified	3906	26060		3166	19468		2698	17079		2010	40	11515	1671	368	1	8364	384
F42	0	26	49516		21	40303		18	34254		Obsessive compulsive disorder	85	30781		71	23363		62	20315		0	0	20	0	0	0	0	0
F43	0	88	49455		70	40255		58	34215		Diagnoses - ICD10: F43 Reaction to severe stress, and adjustment disorders	1561	28905		1275	21759		1098	18979		9	0	5344	208	1	0	1959	17
F44	0	27	49515		21	40303		17	34255		Dissociative	43	30823		34	23400		33	20344		1	0	10	0	0	0	0	0
F45	0	87	49455		68	40256		58	34214		Diagnoses - ICD10: F45 Somatoform disorders	228	30638		183	23151		157	20120		7	0	293	3	1	0	0	0
F48	0	13	49529		13	40311		9	34263		Other neurotic disorders	65	30901		49	23385		39	20338		0	0	6	0	0	0	1	0
F50	0	11	49531		9	40315		7	34265		Eating disorders	112	30854		88	23346		77	20300		0	0	21	0	0	0	0	0
F51	0	8	49534		6	40318		4	34268		Nonorganic sleep disorders	1331	29135		1146	21788		990	19087		0	0	4528	145	0	0	1389	13
F52	0	44	49498		38	40286		32	34240		Diagnoses - ICD10: F52 Sexual dysfunction, not caused by organic disorder or disease	72	30794		60	23274		53	20224		1	0	27	0	0	0	2	0
F60	0	54	49488		38	40286		32	34240		Specific personality disorders	63	30903		50	23384		40	20337		2	0	12	0	0	0	2	0
F90	0	0	49542		0	40324		0	34272		Hyperkinetic disorders	307	30659		252	23182		208	20169		260	1			20	0
F99	0	28	49514		23	40301		20	34252		Diagnoses - ICD10: F99 Mental disorder, not otherwise specified	1320	29346		1118	22016		951	19226		1	0	4383	156	0	0	1316	9
G03	0	7	49535		7	40317		6	34266		Meningitis due to other causes	57	30809		44	23390		38	20339		0	0	5	0	0	0	1	0
G12	0	39	49503		32	40292		26	34246		Diagnoses - ICD10: G12 Spinal muscular atrophy and related syndromes	11	30955		10	23424		10	20367		1	0	3	0	0	0	0	0
G20	0	131	49411		106	40218		92	34180		Diagnoses - ICD10: G20 Parkinson's disease	58	30908		51	23383		44	20333		33	0	96	0	2	0	6	0
G24	0	37	49505		33	40291		26	34246		Diagnoses - ICD10: G24 Dystonia	33	30833		21	23413		17	20360		4	0	5	0	0	0	0	0
G25	0	99	49443		80	40244		73	34199		Other extrapyramidal and movement disorders	631	30135		581	22753		514	19763		22	0	2172	37	0	0	0	0
G30	0	47	49712		34	40290		29	34243		Alzheimers disease	28	30938		26	23408		18	20359		2	0	6	0	0	0	1	0
G309	0	39	49720		28	40296		24	34248		G30.9 Alzheimer's disease, unspecified	16	30950		16	23418		13	20364		1	0	3	0	0	0	0	0
G31	0	77	49466		67	40258		55	34217		Other degenerative diseases of nervous system	474	30292		426	22808		366	19811		7	0	1176	17	1	0	153	0
G319	0	59	49701		53	40272		45	34227		G31.9 Degenerative disease of nervous system, unspecified	382	30384		338	22896		294	19883		4	0	763	8	1	0	69	0
G35	0	161	49381		139	40185		116	34156		Diagnoses - ICD10: G35 Multiple sclerosis	195	30771		161	23273		142	20235		66	0	468	3	5	0	38	0
G37	0	48	49494		33	40291		28	34244		Diagnoses - ICD10: G37 Other demyelinating diseases of central nervous system	52	30914		44	23390		42	20335		2	0	11	0	0	0	1	0
G40	0	472	49071		393	39932		333	33940		Diagnoses - ICD10: G40 Epilepsy	280	30486		236	23098		201	20076		825	17	1921	35	84	0	332	0
G403	0	59	49701		43	40282		38	34235		G40.3 Generalised idiopathic epilepsy and epileptic syndromes	38	30828		35	23299		29	20248		1	0	13	0	0	0	1	0
G409	0	431	49111		364	39960		309	33963		G40.9 Epilepsy, unspecified	241	30525		202	23132		173	20104		720	12	1624	24	68	0	249	0
G43	0	467	49075		383	39941		332	33940		Diagnoses - ICD10: G43 Migraine	2203	27963		1740	21194		1456	18421		817	11	8299	581	0	0	0	0
G439	0	420	49122		347	39977		303	33969		G43.9 Migraine, unspecified	1561	28905		1239	21795		1032	18945		677	10	6385	304	0	0	0	0
G44	0	84	49458		62	40262		50	34222		Diagnoses - ICD10: G44 Other headache syndromes	892	29774		692	22542		573	19604		7	0	2332	40	1	0	548	3
G45	0	393	49150		335	39990		282	33991		Diagnoses - ICD10: G45 Transient cerebral ischaemic attacks and related syndromes	445	30321		390	22844		341	19836		590	6	2456	51	55	0	474	2
G459	0	314	49229		265	40060		224	34049		G45.9 Transient cerebral ischaemic attack, unspecified	370	30396		322	22912		280	19897		358	3	1733	29	29	0	260	1
G47	0	821	48724		616	39709		522	33750		Diagnoses - ICD10: G47 Sleep disorders	4689	24477		3940	17894		3416	15561		1988	45	12307	2140	333	1	9513	585
G473	0	736	48809		554	39771		471	33801		G47.3 Sleep apnoea	2740	27226		2330	20204		2014	17563		1668	30	10081	1068	238	0	6456	167
G479	0	68	49691		47	40277		40	34232		G47.9 Sleep disorder, unspecified	447	30419		373	22961		319	19958		3	0	862	14	1	0	98	0
G50	0	87	49456		69	40255		57	34215		Diagnoses - ICD10: G50 Disorders of trigeminal nerve	90	30876		79	23355		72	20305		5	0	63	0	1	0	6	0
G500	0	76	49684		62	40262		51	34221		G50.0 Trigeminal neuralgia	64	30902		56	23378		52	20325		3	0	38	0	1	0	3	0
G51	0	124	49420		94	40231		81	34192		Diagnoses - ICD10: G51 Facial nerve disorders	125	30841		101	23333		91	20286		18	0	164	0	2	0	7	0
G510	0	106	49438		82	40243		71	34202		G51.0 Bell's palsy	101	30865		80	23354		73	20304		10	0	92	0	1	0	6	0
G54	0	46	49713		35	40289		31	34241		Diagnoses - ICD10: G54 Nerve root and plexus disorders	78	30888		61	23373		57	20320		1	0	25	0	0	0	2	0
G55	0	571	48974		466	39859		391	33882		Nerve root and plexus compressions in diseases classified elsewhere										1151	21	0	0	147	0	0	0
G551	0	457	49087		374	39951		322	33951		G55.1 Nerve root and plexus compressions in intervertebral disk disorders										749	7	0	0	73	0	0	0
G552	0	101	49659		78	40246		61	34211		G55.2 Nerve root and plexus compressions in spondylosis										7	0	0	0	0	0	0	0
G56	0	1515	48029		1256	39069		1054	33219		Diagnoses - ICD10: G56 Mononeuropathies of upper limb	761	30005		628	22606		546	19631		5279	288	7832	534	1904	23	3814	51
G560	0	1377	48167		1138	39187		961	33312		G56.0 Carpal tunnel syndrome	642	30124		533	22701		460	19717		4753	231	7121	418	1538	19	3139	38
G562	0	161	49381		142	40182		116	34156		G56.2 Lesion of ulnar nerve	112	30854		89	23345		79	20298		61	0	211	3	5	0	16	0
G57	0	222	49321		177	40148		149	34124		Diagnoses - ICD10: G57 Mononeuropathies of lower limb	270	30596		229	23205		202	20175		124	1	876	11	7	0	88	0
G576	0	177	49366		141	40184		121	34152		G57.6 Lesion of plantar nerve	85	30881		73	23361		65	20312		78	0	226	1	5	0	9	0
G58	0	58	49484		45	40279		41	34231		Diagnoses - ICD10: G58 Other mononeuropathies	142	30824		127	23307		108	20269		3	0	109	1	0	0	0	0
G60	0	14	49528		11	40313		9	34263		Hereditary and idiopathic neuropathy	217	30649		194	23140		163	20214		0	0	171	0	0	0	0	0
G61	0	46	49496		39	40285		34	34238		Diagnoses - ICD10: G61 Inflammatory polyneuropathy	46	30920		41	23393		36	20341		0	0	17	0	0	0	1	0
G62	0	192	49350		157	40167		130	34142		Diagnoses - ICD10: G62 Other polyneuropathies	762	29804		676	22458		589	19588		75	0	2988	64	6	0	0	0
G629	0	164	49378		137	40187		112	34160		G62.9 Polyneuropathy, unspecified	711	29855		631	22503		552	19625		57	0	2665	48	5	0	0	0
G63	0	67	49476		54	40271		45	34228		Polyneuropathy in diseases classified elsewhere	29	30937		26	23408		22	20355		2	0	8	0	1	0	0	0
G632	0	55	49704		46	40278		39	34233		G63.2 Diabetic polyneuropathy										2	0	0	0	1	0	0	0
G70	0	23	49519		17	40307		17	34255		Myasthenia gravis and other myoneural disorders	32	30934		28	23406		22	20355		1	0	3	0	0	0	0	0
G72	0	28	49514		24	40300		21	34251		Other myopathies	45	30721		40	23294		32	20345		1	0	8	0	0	0	0	0
G81	0	183	49361		154	40172		134	34139		Diagnoses - ICD10: G81 Hemiplegia	78	30588		63	23171		55	20122		90	0	192	0	6	0	0	0
G819	0	183	49361		154	40172		134	34139		G81.9 Hemiplegia, unspecified	72	30694		58	23176		50	20127		90	0	178	0	6	0	0	0
G82	0	38	49504		26	40298		22	34250		Paraplegia and tetraplegia	43	30823		33	23301		31	20346		1	0	7	0	0	0	1	0
G83	0	59	49700		49	40275		42	34230		Other paralytic syndromes	36	30930		26	23408		25	20352		3	0	14	0	1	0	1	0
G90	0	23	49519		19	40305		14	34258		Disorders of autonomic nervous system	82	30884		75	23359		66	20311		0	0	17	0	0	0	2	0
G91	0	59	49700		49	40275		43	34229		Hydrocephalus	21	30945		19	23415		19	20358		2	0	10	0	1	0	0	0
G93	0	208	49336		167	40158		140	34133		Diagnoses - ICD10: G93 Other disorders of brain	504	30262		421	22813		363	19814		105	0	1631	20	7	0	276	1
G933	0	77	49683		63	40261		51	34221		G93.3 Postviral fatigue syndrome	32	30934		27	23407		22	20355		6	0	11	0	0	0	0	0
G95	0	86	49456		62	40262		52	34220		Diagnoses - ICD10: G95 Other diseases of spinal cord	125	30841		105	23329		91	20286		9	0	120	0	1	0	6	0
G96	0	23	49519		17	40307		16	34256		Other disorders of CNS	39	30827		36	23298		33	20244		0	0	4	0	0	0	0	0
G97	0	24	49518		21	40303		20	34252		Postprocedural disorders of nervous system	96	30770		83	23251		69	20208		1	0	30	0	0	0	0	0
G99	0	124	49418		102	40222		88	34184		Other disorders of nervous system in diseases classified elsewhere	13	30953		12	23422		10	20367		31	0	37	0	2	0	3	0
G992	0	115	49644		92	40232		79	34193		G99.2 Myelopathy in diseases classified elsewhere	5	30961		5	23429		4	20373		23	0	26	0	2	0	0	0
H00	0	325	49217		274	40050		223	34049		Diagnoses - ICD10: H00 Hordeolum and chalazion	330	30536		258	23176		222	20155		324	2	1388	22	35	0	212	0
H001	0	304	49238		258	40066		209	34063		H00.1 Chalazion	37	30929		31	23403		25	20352		274	2	348	3	26	0	35	0
H01	0	80	49463		61	40264		51	34222		Diagnoses - ICD10: H01 Other inflammation of eyelid	157	30809		125	23309		108	20269		4	0	119	0	1	0	7	0
H010	0	57	49702		42	40282		36	34236		H01.0 Blepharitis	100	30866		78	23356		65	20312		1	0	38	0	0	0	3	0
H02	0	879	48665		727	39599		599	33675		Diagnoses - ICD10: H02 Other disorders of eyelid	331	30435		283	22951		253	19924		2439	73	3949	143	535	5	1126	9
H020	0	76	49467		64	40261		56	34217		H02.0 Entropion and trichiasis of eyelid	10	30956		8	23426		8	20369		11	0	16	0	1	0	1	0
H021	0	53	49706		45	40279		35	34237		H02.1 Ectropion of eyelid	15	30951		15	23419		13	20364		2	0	5	0	0	0	0	0
H023	0	109	49433		94	40230		77	34195		H02.3 Blepharochalasis	8	30958		7	23427		7	20370		20	0	26	0	2	0	0	0
H024	0	200	49342		157	40167		130	34142		H02.4 Ptosis of eyelid	117	30849		101	23333		95	20282		78	0	327	1	6	0	0	0
H028	0	369	49174		313	40012		261	34012		H02.8 Other specified disorders of eyelid	168	30598		144	23090		129	20048		498	6	1039	16	49	0	139	0
H029	0	117	49425		94	40230		75	34197		H02.9 Disorder of eyelid, unspecified	38	30928		36	23398		32	20345		16	0	40	0	2	0	5	0
H04	0	269	49274		211	40114		165	34107		Diagnoses - ICD10: H04 Disorders of lachrymal system	297	30569		251	23083		224	20053		166	1	1027	9	10	0	137	0
H041	0	46	49713		35	40289		28	34244		H04.1 Other disorders of lachrymal gland	206	30660		176	23158		157	20120		1	0	190	1	0	0	9	0
H042	0	111	49431		89	40235		69	34203		H04.2 Epiphora	54	30912		43	23391		37	20340		15	0	49	0	2	0	5	0
H045	0	117	49426		94	40231		75	34197		H04.5 Stenosis and insufficiency of lachrymal passages	32	30934		25	23409		23	20354		19	0	42	0	2	0	4	0
H05	0	46	49496		34	40290		32	34240		Diagnoses - ICD10: H05 Disorders of orbit	53	30913		41	23393		33	20344		1	0	11	0	0	0	0	0
H10	0	39	49503		28	40296		25	34247		Conjunctivitis	1616	28950		1281	21753		1066	19011		1	0	5010	185	0	0	0	0
H11	0	136	49624		99	40226		86	34187		Diagnoses - ICD10: H11 Other disorders of conjunctiva	182	30684		141	23193		116	20161		31	0	257	0	0	0	0	0
H16	0	30	49513		23	40301		17	34255		Diagnoses - ICD10: H16 Keratitis	62	30904		47	23387		41	20336		1	0	11	0	0	0	1	0
H18	0	94	49448		72	40252		55	34217		Diagnoses - ICD10: H18 Other disorders of cornea	61	30805		46	23288		43	20234		7	0	27	0	1	0	4	0
H20	0	50	49709		35	40289		31	34241		Iridocyclitis	56	30910		45	23389		40	20337		2	0	12	0	0	0	1	0
H21	0	43	49716		32	40292		29	34243		Other disorders of iris and ciliary body	25	30941		20	23414		17	20360		1	0	3	0	0	0	0	0
H25	0	1101	48443		880	39445		753	33520		Diagnoses - ICD10: H25 Senile cataract	363	30503		324	23010		277	20000		3510	131	5027	219	872	10	1677	16
H250	0	174	49368		141	40183		119	34153		H25.0 Senile incipient cataract	57	30909		48	23386		39	20338		65	0	134	0	0	0	0	0
H251	0	649	48895		508	39817		440	33833		H25.1 Senile nuclear cataract	201	30765		175	23259		152	20225		1431	34	2336	53	182	0	428	2
H258	0	147	49396		120	40204		103	34169		H25.8 Other senile cataract	160	30706		143	23191		118	20159		41	0	286	3	4	0	25	0
H259	0	205	49337		171	40153		143	34129		H25.9 Senile cataract, unspecified	44	30922		41	23393		35	20342		111	1	175	2	7	0	12	0
H26	0	2330	47219		1836	38491		1546	32729		Diagnoses - ICD10: H26 Other cataract	1243	29323		1137	21897		1002	19075		7555	644	10415	1250	3799	70	6803	207
H264	0	113	49430		98	40227		78	34195		H26.4 After-cataract	3	30963		2	23432		2	20375		22	0	0	0	2	0	0	0
H268	0	141	49619		93	40231		88	34184		H26.8 Other specified cataract	31	30935		28	23406		23	20354		31	1	61	1	2	0	0	0
H269	0	2144	47404		1695	38632		1419	32856		H26.9 Cataract, unspecified	1236	29330		1130	21904		995	19082		7014	530	10105	1124	3356	56	6467	174
H33	0	418	49124		348	39976		303	33969		Diagnoses - ICD10: H33 Retinal detachments and breaks	93	30873		81	23353		67	20310		681	10	1010	13	63	0	0	0
H330	0	218	49324		180	40144		155	34117		H33.0 Retinal detachment with retinal break	21	30945		19	23415		17	20360		132	0	161	0	7	0	9	0
H332	0	114	49428		100	40224		84	34188		H33.2 Serous retinal detachment	56	30910		49	23385		39	20338		26	0	75	0	2	0	5	0
H333	0	106	49436		83	40241		74	34198		H33.3 Retinal breaks without detachment	29	30937		25	23409		21	20356		28	0	47	1	0	0	0	0
H34	0	90	49452		67	40257		60	34212		Diagnoses - ICD10: H34 Retinal vascular occlusions	51	30915		49	23385		45	20332		9	0	42	0	1	0	3	0
H348	0	77	49682		56	40268		52	34220		H34.8 Other retinal vascular occlusions	12	30954		12	23422		12	20365		7	0	12	0	1	0	1	0
H35	0	502	49040		404	39920		346	33926		Diagnoses - ICD10: H35 Other retinal disorders	283	30483		261	22973		224	19953		963	16	2110	45	95	0	392	1
H353	0	352	49190		280	40044		239	34033		H35.3 Degeneration of macula and posterior pole	206	30560		195	23039		165	20012		418	6	1151	13	35	0	148	0
H358	0	117	49642		94	40230		80	34192		H35.8 Other specified retinal disorders	25	30941		22	23412		18	20359		26	0	42	0	0	0	0	0
H36	0	176	49366		139	40185		118	34154		Retinal disorders in diseases classified elsewhere										58	2	0	0	5	0	0	0
H360	0	176	49366		139	40185		118	34154		H36.0 Diabetic retinopathy										58	2	0	0	5	0	0	0
H40	0	633	48910		486	39838		407	33865		Diagnoses - ICD10: H40 Glaucoma	453	30513		389	23045		340	20037		1264	30	3315	96	165	0	775	4
H400	0	150	49392		114	40210		97	34175		H40.0 Glaucoma suspect	60	30906		42	23392		37	20340		38	0	116	0	3	0	6	0
H401	0	124	49635		88	40236		78	34194		H40.1 Primary open-angle glaucoma	69	30897		59	23375		52	20325		26	0	89	0	1	0	6	0
H402	0	50	49710		38	40286		33	34239		H40.2 Primary angle-closure glaucoma	12	30954		12	23422		9	20368		1	0	2	0	0	0	0	0
H409	0	404	49138		323	40001		266	34006		H40.9 Glaucoma, unspecified	386	30580		339	23095		295	20082		554	8	2046	37	49	0	382	2
H43	0	166	49376		135	40189		118	34154		Diagnoses - ICD10: H43 Disorders of vitreous body	111	30855		93	23341		82	20295		58	1	221	2	5	0	0	0
H431	0	67	49692		55	40269		51	34221		H43.1 Vitreous haemorrhage	12	30954		12	23422		10	20367		7	0	12	0	1	0	1	0
H438	0	71	49689		59	40265		50	34222		H43.8 Other disorders of vitreous body	47	30919		40	23394		36	20341		8	0	17	0	1	0	2	0
H44	0	58	49701		46	40278		37	34235		Disorders of globe	28	30938		22	23412		20	20357		2	0	8	0	1	0	0	0
H46	0	16	49526		11	40313		10	34262		Optic neuritis	68	30898		56	23378		49	20328		0	0	7	0	0	0	0	0
H47	0	26	49516		18	40306		16	34256		Other disorders of optic	87	30879		77	23357		65	20312		0	0	20	0	0	0	0	0
H49	0	49	49493		34	40290		28	34244		Diagnoses - ICD10: H49 Paralytic strabismus	28	30938		24	23410		24	20353		2	0	10	0	0	0	0	0
H50	0	126	49416		103	40221		90	34182		Diagnoses - ICD10: H50 Other strabismus	73	30893		62	23372		53	20324		28	0	123	1	2	0	6	0
H52	0	236	49306		200	40124		180	34092		Diagnoses - ICD10: H52 Disorders of refraction and accommodation	62	30904		55	23379		51	20326		205	0	371	0	9	0	24	0
H521	0	166	49593		141	40183		129	34143		H52.1 Myopia	26	30940		21	23413		20	20357		89	0	130	0	5	0	7	0
H53	0	433	49112		349	39978		297	33977		Diagnoses - ICD10: H53 Visual disturbances	957	29809		779	22455		681	19496		663	15	4601	167	63	0	1359	10
H530	0	81	49678		63	40261		54	34218		H53.0 Amblyopia ex anopsia	11	30955		10	23424		8	20369		7	0	9	0	1	0	1	0
H531	0	72	49687		59	40265		46	34226		H53.1 Subjective visual disturbances	93	30873		81	23353		68	20309		6	0	66	0	0	0	0	0
H532	0	95	49664		75	40249		67	34205		H53.2 Diplopia	147	30819		121	23313		110	20267		19	0	183	1	1	0	7	0
H534	0	45	49715		38	40287		35	34238		H53.4 Visual field defects	144	30822		127	23307		109	20268		3	0	116	0	0	0	6	0
H538	0	123	49637		94	40231		78	34195		H53.8 Other visual disturbances	350	30516		272	23062		232	20045		18	0	695	5	0	0	0	0
H539	0	43	49717		38	40287		33	34239		H53.9 Visual disturbance, unspecified	386	30380		317	22917		283	19894		2	0	663	8	0	0	54	0
H54	0	95	49448		79	40246		67	34206		Blindness and low vision	218	30648		183	23151		158	20119		13	0	339	2	1	0	23	0
H55	0	31	49511		27	40297		23	34249		Nystagmus and other irregular eye movements	32	30934		28	23406		22	20355		1	0	5	0	0	0	1	0
H57	0	77	49465		65	40259		61	34211		Diagnoses - ICD10: H57 Other disorders of eye and adnexa	443	30323		349	22985		300	19977		7	0	850	10	0	0	0	0
H60	0	62	49480		52	40272		46	34226		Diagnoses - ICD10: H60 Otitis externa	511	30155		399	22735		336	19841		3	0	964	11	1	0	117	0
H61	0	101	49441		89	40235		76	34196		Diagnoses - ICD10: H61 Other disorders of external ear	1078	29088		906	21928		785	19092		20	0	3835	111	2	0	1042	8
H65	0	130	49412		113	40211		94	34178		Diagnoses - ICD10: H65 Nonsuppurative otitis media	699	29967		564	22670		474	19803		29	0	2073	36	3	0	407	1
H653	0	92	49450		77	40247		64	34208		H65.3 Chronic mucoid otitis media	1	30965		1	23433		0	20377		17	0	0	0	1	0	0	0
H66	0	81	49461		68	40256		55	34217		Diagnoses - ICD10: H66 Suppurative and unspecified otitis media	1276	28890		970	21964		794	19183		10	0	3786	94	1	0	1182	9
H669	0	51	49708		40	40284		35	34237		H66.9 Otitis media, unspecified	845	29521		641	22393		514	19563		2	0	1943	22	0	0	424	2
H69	0	15	49527		12	40312		9	34263		Diagnoses - ICD10: H69 Other disorders of Eustachian tube	833	29633		675	22459		573	19504		0	0	2116	37	0	0	0	0
H70	0	11	49531		10	40314		9	34263		Mastoiditis and related conditions	41	30925		38	23396		30	20347		0	0	2	0	0	0	0	0
H71	0	35	49724		29	40295		25	34247		Diagnoses - ICD10: H71 Cholesteatoma of middle ear	18	30948		15	23419		12	20365		2	0	3	0	0	0	0	0
H72	0	122	49421		96	40228		70	34202		Diagnoses - ICD10: H72 Perforation of tympanic membrane	86	30780		69	23265		51	20326		21	0	82	0	2	0	0	0
H729	0	83	49459		67	40257		49	34223		H72.9 Perforation of tympanic membrane, unspecified	84	30782		67	23267		50	20327		8	0	50	0	1	0	0	0
H73	0	30	49729		26	40298		19	34253		Diagnoses - ICD10: H73 Other disorders of tympanic membrane	35	30931		30	23404		25	20352		0	0	4	0	0	0	1	0
H74	0	38	49721		30	40294		24	34248		Diagnoses - ICD10: H74 Other disorders of middle ear and mastoid	25	30941		20	23414		15	20362		1	0	1	0	0	0	0	0
H81	0	153	49389		127	40197		109	34163		Diagnoses - ICD10: H81 Disorders of vestibular function	518	30248		422	22812		365	19812		53	0	1634	17	0	0	0	0
H810	0	68	49691		61	40263		54	34218		H81.0 Meniere's disease	70	30896		65	23369		57	20320		6	0	54	0	1	0	0	0
H83	0	109	49433		88	40236		69	34203		Diagnoses - ICD10: H83 Other diseases of inner ear	101	30865		89	23345		78	20299		14	0	108	0	1	0	6	0
H830	0	96	49446		77	40247		60	34212		H83.0 Labyrinthitis	35	30931		33	23401		30	20347		10	0	32	0	1	0	3	0
H90	0	115	49428		93	40231		81	34191		Diagnoses - ICD10: H90 Conductive and sensorineural hearing loss	261	30605		234	23100		206	20071		27	0	550	7	2	0	49	0
H91	0	396	49149		339	39987		286	33988		Diagnoses - ICD10: H91 Other hearing loss	805	29961		712	22522		630	19547		635	11	4168	137	57	0	1153	9
H919	0	379	49166		324	40002		271	34003		H91.9 Hearing loss, unspecified	767	29999		676	22558		601	19576		566	9	3904	119	50	0	1037	9
H92	0	56	49703		37	40287		28	34244		Diagnoses - ICD10: H92 Otalgia and effusion of ear	1091	29575		879	22355		740	19437		2	0	3290	75	0	0	781	5
H93	0	89	49453		72	40252		57	34215		Diagnoses - ICD10: H93 Other disorders of ear, not elsewhere classified	693	30173		581	22753		507	19770		5	0	1995	27	1	0	350	1
H931	0	76	49683		60	40264		51	34221		H93.1 Tinnitus	408	30458		351	22983		316	19961		4	0	920	8	1	0	82	0
I00	0	5	49537		3	40321		2	34270		Rheumatic fever without mention of heart involvement	71	30895		58	23376		47	20330		0	0	5	0	0	0	0	0
I05	0	44	49498		34	40290		29	34243		Rheumatic mitral valve diseases	473	30293		417	22817		351	19826		3	0	939	17	0	0	131	0
I07	0	47	49713		40	40284		36	34236		Rheumatic tricuspid valve diseases	419	30447		365	23069		322	20055		5	0	869	6	0	0	93	0
I071	0	43	49717		37	40287		34	34238		I07.1 Tricuspid insufficiency	176	30790		155	23279		134	20243		3	0	164	2	0	0	7	0
I08	0	305	49242		252	40076		213	34062		Diagnoses - ICD10: I08 Multiple valve diseases	818	30048		756	22578		673	19604		291	2	3932	116	25	0	1048	8
I080	0	75	49685		61	40264		49	34223		I08.0 Disorders of both mitral and aortic valves	360	30606		336	23098		302	20075		6	0	782	8	1	0	75	0
I081	0	143	49618		116	40210		101	34173		I08.1 Disorders of both mitral and tricuspid valves	149	30817		137	23297		121	20256		45	0	318	1	3	0	0	0
I083	0	68	49692		56	40269		47	34226		I08.3 Combined disorders of mitral, aortic and tricuspid valves	219	30647		206	23128		178	20099		5	0	280	0	1	0	0	0
I10	0	11030	38557		8969	31387		7583	36009		Diagnoses - ICD10: I10 Essential (primary) hypertension	6450	22316		5495	16339		4796	14081		14362	4896	15164	6904	13080	2695	14455	4332
I11	0	27	49515		18	40306		15	34257		Hypertensive heart disease	400	30466		363	22971		312	19965		0	0	712	9	0	0	61	0
I12	0	170	49374		134	40191		115	34158		Diagnoses - ICD10: I12 Hypertensive renal disease	341	30525		307	23027		261	20116		56	0	912	15	5	0	119	0
I120	0	161	49383		127	40198		108	34165		I12.0 Hypertensive renal disease with renal failure	29	30937		26	23408		21	20356		47	0	82	0	4	0	6	0
I13	0	5	49537		1	40323		1	34271		Hypertensive heart and renal disease	66	30800		57	23377		53	20324		0	0	7	0	0	0	1	0
I15	0	13	49529		10	40314		8	34264		Secondary hypertension	331	30435		286	23048		254	20023		0	0	421	5	0	0	31	0
I20	0	2518	47033		2044	38288		1719	32559		Diagnoses - ICD10: I20 Angina pectoris	330	30436		291	22943		250	20027		8155	739	8915	868	4461	89	5223	121
I200	0	669	48874		526	39798		435	33837		I20.0 Unstable angina	86	30780		73	23261		65	20212		1473	33	1869	43	208	0	286	0
I208	0	132	49628		110	40215		95	34178		I20.8 Other forms of angina pectoris	100	30766		87	23247		79	20198		43	0	174	1	2	0	7	0
I209	0	2170	47380		1774	38558		1487	32791		I20.9 Angina pectoris, unspecified	201	30565		181	23053		151	20126		7317	559	7854	629	3606	66	4241	75
I21	0	971	48575		806	39522		672	33603		Diagnoses - ICD10: I21 Acute myocardial infarction	498	30368		447	22887		405	19872		2955	94	5260	231	699	8	1788	18
I210	0	187	49355		156	40168		130	34142		I21.0 Acute transmural myocardial infarction of anterior wall	60	30906		55	23379		49	20328		81	0	176	0	6	0	9	0
I211	0	234	49310		196	40130		163	34111		I21.1 Acute transmural myocardial infarction of inferior wall	65	30901		61	23373		55	20322		167	0	323	0	9	0	0	0
I214	0	189	49355		155	40171		124	34149		I21.4 Acute subendocardial myocardial infarction	134	30832		117	23317		106	20271		82	1	345	5	6	0	30	0
I219	0	405	49138		339	39986		290	33983		I21.9 Acute myocardial infarction, unspecified	354	30512		319	23015		291	19986		595	6	2226	50	57	0	373	1
I22	0	67	49475		55	40269		42	34230		Diagnoses - ICD10: I22 Subsequent myocardial infarction	2	30964		2	23432		1	20376		8	0	0	0	1	0	0	0
I24	0	225	49318		186	40139		152	34121		Diagnoses - ICD10: I24 Other acute ischaemic heart diseases	126	30840		111	23323		96	20281		128	2	408	6	8	0	42	0
I248	0	82	49678		70	40255		55	34218		I24.8 Other forms of acute ischaemic heart disease	53	30913		47	23387		41	20336		12	0	41	0	1	0	4	0
I249	0	118	49641		96	40228		78	34194		I24.9 Acute ischaemic heart disease, unspecified	71	30895		61	23373		55	20322		19	0	84	1	2	0	6	0
I25	0	3431	46124		2773	37564		2345	31939		Diagnoses - ICD10: I25 Chronic ischaemic heart disease	1644	28622		1489	21345		1305	18472		9884	1274	12133	2151	6536	239	9418	583
I251	0	2373	47178		1907	38426		1625	32656		I25.1 Atherosclerotic heart disease	1538	28928		1398	21636		1226	18751		7771	679	10950	1491	4033	76	7593	278
I252	0	1007	48537		828	39498		706	33568		I25.2 Old myocardial infarction	400	30466		364	22970		323	19954		3142	99	5000	196	746	8	1639	16
I258	0	824	48720		684	39642		574	33700		I25.8 Other forms of chronic ischaemic heart disease	436	30430		400	22934		356	19921		2292	66	4365	160	450	3	1303	10
I259	0	1689	47859		1358	38972		1134	33143		I25.9 Chronic ischaemic heart disease, unspecified	77	30889		68	23366		59	20318		5638	321	5909	335	2211	28	2305	30
I26	0	490	49053		417	39908		375	33898		Diagnoses - ICD10: I26 Pulmonary embolism	283	30683		257	23177		227	20150		1069	19	2425	53	107	0	411	1
I269	0	484	49059		411	39914		369	33904		I26.9 Pulmonary embolism without mention of acute cor pulmonale	282	30684		256	23178		226	20151		1039	18	2373	50	98	0	396	1
I27	0	123	49419		99	40225		84	34188		Diagnoses - ICD10: I27 Other pulmonary heart diseases	409	30457		360	23074		315	20062		25	0	1069	16	2	0	129	0
I270	0	47	49712		41	40283		33	34239		I27.0 Primary pulmonary hypertension	54	30912		47	23387		43	20334		2	0	19	0	0	0	0	0
I272	0	75	49684		59	40265		52	34220		I27.2 Other secondary pulmonary hypertension	314	30652		277	23157		243	20134		8	0	590	6	1	0	52	0
I31	0	168	49378		139	40189		120	34156		Diagnoses - ICD10: I31 Other diseases of pericardium	174	30692		154	23280		138	20239		66	0	457	4	5	0	0	0
I313	0	110	49653		90	40238		76	34200		I31.3 Pericardial effusion (noninflammatory)	116	30750		105	23329		97	20280		17	0	162	0	0	0	0	0
I319	0	61	49698		51	40273		48	34224		I31.9 Disease of pericardium, unspecified	80	30786		66	23368		57	20320		5	0	54	0	1	0	0	0
I34	0	315	49228		258	40067		224	34049		Diagnoses - ICD10: I34 Nonrheumatic mitral valve disorders	843	29923		762	22472		653	19524		338	5	3911	128	26	0	1071	8
I340	0	290	49253		236	40089		207	34066		I34.0 Mitral (valve) insufficiency	554	30312		503	22831		438	19839		294	5	2510	60	18	0	494	3
I341	0	77	49682		64	40260		57	34215		I34.1 Mitral (valve) prolapse	249	30617		225	23109		189	20088		10	0	385	2	1	0	31	0
I35	0	310	49233		255	40070		211	34062		Diagnoses - ICD10: I35 Nonrheumatic aortic valve disorders	782	30184		708	22726		635	19742		311	3	3755	103	25	0	952	6
I350	0	198	49344		167	40157		138	34134		I35.0 Aortic (valve) stenosis	201	30765		191	23243		160	20217		122	2	607	10	7	0	63	0
I351	0	99	49661		74	40251		62	34211		I35.1 Aortic (valve) insufficiency	278	30688		254	23180		229	20148		10	0	542	3	1	0	43	0
I352	0	37	49722		33	40291		31	34241		I35.2 Aortic (valve) stenosis with insufficiency	38	30928		34	23400		30	20347		2	0	6	0	0	0	1	0
I36	0	13	49529		12	40312		11	34261		Nonrheumatic tricuspid valve disorders	524	30442		470	22964		403	19974		0	0	1140	12	0	0	139	0
I37	0	19	49524		15	40309		13	34259		Pulmonary valve disorders	283	30683		247	23187		209	20168		1	0	313	3	0	0	24	0
I38	0	52	49707		42	40282		37	34235		Endocarditis valve unspecified	323	30643		280	23154		253	20124		2	0	485	7	0	0	0	0
I42	0	157	49387		119	40207		100	34173		Diagnoses - ICD10: I42 Cardiomyopathy	233	30533		208	23126		182	20095		55	1	542	4	4	0	45	0
I420	0	77	49683		57	40268		46	34227		I42.0 Dilated cardiomyopathy	73	30893		64	23370		57	20320		6	1	52	1	1	0	0	0
I429	0	72	49688		63	40262		48	34224		I42.9 Cardiomyopathy, unspecified	135	30631		119	23215		108	20169		7	1	146	2	1	0	7	0
I44	0	476	49066		410	39914		350	33922		Diagnoses - ICD10: I44 Atrioventricular and left bundle-branch block	481	30385		443	22891		382	19995		929	15	3136	92	97	0	729	4
I440	0	136	49623		115	40209		96	34176		I44.0 Atrioventricular block, first degree	185	30781		170	23264		146	20231		36	0	406	6	3	0	32	0
I441	0	49	49710		47	40277		39	34233		I44.1 Atrioventricular block, second degree	50	30916		48	23386		40	20337		3	0	17	0	1	0	2	0
I442	0	61	49698		58	40266		47	34225		I44.2 Atrioventricular block, complete	61	30905		55	23379		46	20331		5	0	31	1	1	0	3	0
I447	0	243	49299		202	40122		172	34100		I44.7 Left bundle-branch block, unspecified	150	30816		138	23296		118	20259		189	1	580	7	10	0	58	0
I45	0	320	49223		273	40051		233	34039		Diagnoses - ICD10: I45 Other conduction disorders	493	30073		446	22788		388	19889		387	1	2355	43	35	0	461	3
I451	0	238	49305		199	40125		170	34102		I45.1 Other and unspecified right bundle-branch block	225	30441		210	23024		184	20093		169	0	873	5	9	0	91	0
I46	0	134	49408		109	40215		93	34179		Diagnoses - ICD10: I46 Cardiac arrest	45	30821		37	23297		32	20245		28	0	68	0	2	0	6	0
I460	0	93	49666		75	40249		65	34207		I46.0 Cardiac arrest with successful resuscitation										13	0	0	0	1	0	0	0
I469	0	45	49714		38	40286		33	34239		I46.9 Cardiac arrest, unspecified	43	30823		35	23299		30	20247		3	0	10	0	0	0	0	0
I47	0	452	49093		371	39956		306	33969		Diagnoses - ICD10: I47 Paroxysmal tachycardia	659	30107		586	22648		508	19769		720	10	3648	105	72	0	945	7
I471	0	351	49194		286	40041		238	34037		I47.1 Supraventricular tachycardia	539	30227		479	22755		421	19856		398	2	2637	59	35	0	546	4
I472	0	101	49659		83	40242		69	34204		I47.2 Ventricular tachycardia	201	30665		181	23153		157	20120		19	0	358	2	1	0	23	0
I48	0	2005	47544		1724	38606		1477	32801		Diagnoses - ICD10: I48 Atrial fibrillation and flutter	883	29683		811	22223		709	19268		7229	540	9508	995	3449	60	5740	136
I480	0	136	49624		119	40206		104	34169		I48.0 Paroxysmal atrial fibrillation	584	30182		538	22696		469	19708		55	0	2055	37	4	0	378	1
I49	0	368	49174		317	40007		258	34014		Diagnoses - ICD10: I49 Other cardiac arrhythmias	2162	27804		1921	20713		1663	18014		463	8	8508	662	49	0	4633	64
I490	0	39	49720		33	40291		26	34246		I49.0 Ventricular fibrillation and flutter	25	30941		20	23414		17	20360		2	0	7	0	0	0	0	0
I493	0	84	49675		75	40249		64	34208		I49.3 Ventricular premature depolarisation	725	30141		643	22691		566	19711		12	1	2424	49	1	0	455	2
I495	0	48	49711		41	40283		36	34236		I49.5 Sick sinus syndrome	146	30820		130	23304		110	20267		2	0	106	2	0	0	6	0
I498	0	39	49720		30	40294		26	34246		I49.8 Other specified cardiac arrhythmias	646	30120		573	22761		499	19878		4	0	1721	37	0	0	0	0
I499	0	133	49626		114	40210		88	34184		I49.9 Cardiac arrhythmia, unspecified	1155	29211		1040	21794		896	18981		25	0	4432	146	3	0	1426	12
I50	0	703	48843		578	39750		496	33780		Diagnoses - ICD10: I50 Heart failure	462	30404		406	23028		358	20019		1795	48	3952	128	273	0	1035	7
I500	0	286	49259		243	40084		207	34068		I50.0 Congestive heart failure										310	6	0	0	22	0	0	0
I501	0	398	49146		327	39999		278	33996		I50.1 Left ventricular failure	38	30928		32	23402		27	20350		599	15	712	16	51	0	0	0
I509	0	220	49322		176	40148		155	34117		I50.9 Heart failure, unspecified	321	30545		280	23154		245	20132		153	2	1137	16	7	0	137	0
I51	0	640	48907		535	39794		471	33805		Diagnoses - ICD10: I51 Complications and ill-defined descriptions of heart disease	1572	29094		1391	21843		1229	18948		1627	37	7885	531	220	0	3803	42
I517	0	414	49132		338	39990		292	33983		I51.7 Cardiomegaly	1030	29636		906	22328		809	19368		642	5	5123	188	57	0	1702	12
I518	0	188	49572		165	40160		151	34122		I51.8 Other ill-defined heart diseases	182	30784		159	23275		145	20232		137	2	663	6	7	0	49	0
I519	0	74	49685		62	40262		56	34216		I51.9 Heart disease, unspecified	842	30124		752	22682		658	19719		8	0	2969	69	1	0	678	5
I60	0	91	49451		73	40251		65	34207		Diagnoses - ICD10: I60 Subarachnoid haemorrhage	37	30829		31	23303		29	20248		14	0	42	0	1	0	2	0
I609	0	60	49482		51	40273		45	34227		I60.9 Subarachnoid haemorrhage, unspecified	35	30831		30	23304		28	20249		7	0	22	0	1	0	1	0
I61	0	95	49448		75	40250		63	34209		Diagnoses - ICD10: I61 Intracerebral haemorrhage	49	30917		38	23396		36	20341		10	0	39	0	1	0	0	0
I619	0	47	49713		39	40286		32	34240		I61.9 Intracerebral haemorrhage, unspecified	37	30929		28	23406		26	20351		1	0	9	0	0	0	1	0
I62	0	48	49711		33	40291		29	34243		Diagnoses - ICD10: I62 Other nontraumatic intracranial haemorrhage	53	30913		46	23388		42	20335		2	0	14	0	0	0	1	0
I63	0	391	49153		334	39992		289	33985		Diagnoses - ICD10: I63 Cerebral infarction	471	30395		409	22925		353	19924		631	9	2565	54	54	0	508	3
I635	0	60	49700		49	40276		44	34229		I63.5 Cerebral infarction due to unspecified occlusion or stenosis of cerebral arteries	85	30881		77	23357		65	20312		3	0	48	0	1	0	5	0
I639	0	288	49255		252	40073		216	34057		I63.9 Cerebral infarction, unspecified	436	30430		377	22957		324	19953		312	4	1873	31	25	0	331	1
I64	0	106	49436		91	40233		75	34197		Diagnoses - ICD10: I64 Stroke, not specified as haemorrhage or infarction										17	0	0	0	2	0	0	0
I65	0	124	49418		106	40218		90	34182		Diagnoses - ICD10: I65 Occlusion and stenosis of precerebral arteries, not resulting in cerebral infarction	592	30274		544	22790		463	19814		42	0	1973	34	2	0	358	1
I652	0	118	49424		102	40222		87	34185		I65.2 Occlusion and stenosis of carotid artery	577	30289		532	22802		452	19825		38	0	1908	30	2	0	324	1
I67	0	347	49197		265	40061		225	34048		Diagnoses - ICD10: I67 Other cerebrovascular diseases	242	30524		201	23033		174	20003		368	5	1118	18	29	0	142	0
I671	0	45	49714		37	40287		27	34245		I67.1 Cerebral aneurysm, nonruptured	44	30922		40	23394		38	20339		3	0	11	0	0	0	0	0
I678	0	151	49609		109	40216		93	34179		I67.8 Other specified cerebrovascular diseases	146	30620		119	23115		102	20075		29	0	245	7	2	0	15	0
I679	0	137	49407		103	40223		88	34185		I67.9 Cerebrovascular disease, unspecified	41	30925		35	23399		29	20348		29	0	63	1	2	0	5	0
I69	0	159	49384		132	40193		111	34161		Sequelae of cerebrovascular disease	125	30841		104	23330		87	20290		55	0	229	0	5	0	15	0
I694	0	121	49639		100	40225		86	34186		I69.4 Sequelae of stroke, not specified as haemorrhage or infarction										29	0	0	0	2	0	0	0
I70	0	165	49378		139	40186		117	34156		Diagnoses - ICD10: I70 Atherosclerosis	1040	29526		946	22088		822	19155		72	0	4261	133	5	0	1188	10
I702	0	96	49447		87	40238		76	34197		I70.2 Atherosclerosis of arteries of the extremities	131	30835		116	23318		94	20283		23	0	176	0	1	0	7	0
I7020	0	50	49709		43	40281		36	34236		I70.20 Atherosclerosis of arteries of extremities (without gangrene)	87	30879		77	23357		63	20314		5	0	49	0	0	0	3	0
I71	0	170	49372		145	40179		124	34148		Diagnoses - ICD10: I71 Aortic aneurysm and dissection	248	30718		233	23201		205	20172		67	0	742	8	5	0	72	0
I714	0	94	49665		82	40242		67	34205		I71.4 Abdominal aortic aneurysm, without mention of rupture	127	30839		120	23314		104	20273		13	0	161	0	1	0	8	0
I72	0	65	49479		54	40271		44	34229		Diagnoses - ICD10: I72 Other aneurysm	78	30888		71	23363		57	20320		5	0	42	0	1	0	4	0
I73	0	444	49100		365	39960		311	33962		Diagnoses - ICD10: I73 Other peripheral vascular diseases	472	30094		424	22810		363	19814		745	13	2776	77	70	0	601	4
I730	0	189	49570		148	40176		124	34148		I73.0 Raynaud's syndrome	182	30584		165	23269		141	20236		83	1	479	6	0	0	0	0
I739	0	259	49285		216	40109		186	34087		I73.9 Peripheral vascular disease, unspecified	295	30471		266	22968		230	19947		235	1	1210	17	13	0	148	0
I74	0	99	49444		82	40243		67	34206		Diagnoses - ICD10: I74 Arterial embolism and thrombosis	84	30882		76	23358		65	20312		14	0	73	0	1	0	6	0
I743	0	60	49700		52	40273		45	34228		I74.3 Embolism and thrombosis of arteries of the lower extremities	17	30949		13	23421		12	20365		7	0	11	0	1	0	0	0
I77	0	163	49381		142	40184		130	34144		Diagnoses - ICD10: I77 Other disorders of arteries and arterioles	510	30256		467	22867		419	19858		73	1	1944	35	0	0	0	0
I771	0	80	49681		75	40251		70	34204		I77.1 Stricture of artery	86	30880		79	23355		67	20310		17	0	105	0	0	0	0	0
I78	0	77	49465		63	40261		52	34220		Diagnoses - ICD10: I78 Diseases of capillaries	55	30911		45	23389		39	20338		7	0	28	0	1	0	0	0
I781	0	66	49693		53	40271		45	34227		I78.1 Naevus, nonneoplastic	48	30918		39	23395		34	20343		5	0	22	0	1	0	2	0
I80	0	606	48939		507	39820		430	33844		Diagnoses - ICD10: I80 Phlebitis and thrombophlebitis	172	30594		159	23075		140	20037		1382	27	2203	44	178	0	386	2
I802	0	463	49082		388	39939		330	33944		I80.2 Phlebitis and thrombophlebitis of other deep vessels of lower extremities	17	30949		16	23418		14	20363		811	9	861	11	81	0	81	0
I82	0	49	49710		39	40285		33	34239		Diagnoses - ICD10: I82 Other venous embolism and thrombosis	600	30266		545	22789		470	19807		6	0	1645	26	0	0	0	0
I83	0	1565	47983		1282	39046		1102	33172		Diagnoses - ICD10: I83 Varicose veins of lower extremities	406	30460		347	22987		296	19981		5455	292	6784	447	1995	23	3057	38
I831	0	71	49688		56	40268		50	34222		I83.1 Varicose veins of lower extremities with inflammation	33	30933		25	23409		22	20355		8	0	18	0	1	0	1	0
I839	0	1490	48058		1221	39107		1047	33227		I83.9 Varicose veins of lower extremities without ulcer or inflammation	300	30566		256	23078		218	20059		5142	256	6189	361	1809	23	2555	31
I84	0	3060	46492		2440	37893		2087	32194		Diagnoses - ICD10: I84 Haemorrhoids										9377	1042	0	0	5618	165	0	0
I841	0	278	49265		225	40100		194	34079		I84.1 Internal haemorrhoids with other complications										233	5	0	0	0	0	0	0
I842	0	525	49018		400	39924		341	33931		I84.2 Internal haemorrhoids without complication										893	18	0	0	91	0	0	0
I844	0	57	49703		49	40276		39	34234		I84.4 External haemorrhoids with other complications										4	0	0	0	1	0	0	0
I845	0	112	49647		86	40238		76	34196		I84.5 External haemorrhoids without complication										24	0	0	0	1	0	0	0
I846	0	503	49040		403	39922		343	33930		I84.6 Residual haemorrhoidal skin tags										917	10	0	0	94	0	0	0
I848	0	454	49089		349	39976		304	33969		I84.8 Unspecified haemorrhoids with other complications										724	9	0	0	63	0	0	0
I849	0	1715	47834		1382	38948		1181	33097		I84.9 Unspecified haemorrhoids without complication										5932	327	0	0	2292	29	0	0
I85	0	62	49697		48	40276		41	34231		Diagnoses - ICD10: I85 Oesophageal varices	16	30950		14	23420		13	20364		2	0	6	0	1	0	1	0
I859	0	58	49701		45	40279		38	34234		I85.9 Oesophageal varices without bleeding										1	0	0	0	1	0	0	0
I86	0	52	49707		42	40282		40	34232		Diagnoses - ICD10: I86 Varicose veins of other sites	72	30894		58	23376		52	20325		8	0	33	0	0	0	2	0
I87	0	64	49478		56	40268		51	34221		Diagnoses - ICD10: I87 Other disorders of veins	322	30244		288	22746		251	19726		6	0	650	9	1	0	53	0
I88	0	11	49531		10	40314		9	34263		Nonspecific lymphadenitis	102	30864		77	23357		63	20314		0	0	12	0	0	0	2	0
I89	0	114	49428		96	40228		84	34188		Diagnoses - ICD10: I89 Other non-infective disorders of lymphatic vessels and lymph nodes	159	30807		142	23292		124	20253		33	0	265	1	2	0	17	0
I890	0	82	49677		68	40256		56	34216		I89.0 Lymphoedema, not elsewhere classified	123	30843		112	23322		98	20279		14	0	120	1	1	0	6	0
I95	0	784	48761		646	39680		545	33728		Diagnoses - ICD10: I95 Hypotension	662	30104		555	22779		483	19894		2080	58	4954	203	387	1	0	0
I951	0	217	49326		180	40145		150	34122		I95.1 Orthostatic hypotension	189	30777		167	23267		146	20231		138	2	573	9	7	0	0	0
I959	0	562	48982		462	39863		388	33885		I95.9 Hypotension, unspecified	475	30391		397	22937		346	20031		1148	17	3183	88	0	0	0	0
I97	0	23	49519		15	40309		13	34259		Postprocedural disorders of circulatory system	87	30779		73	23261		66	20211		0	0	26	0	0	0	2	0
I99	0	22	49520		19	40305		13	34259		other disorders of circulatory system	96	30870		84	23350		77	20300		0	0	29	1	0	0	0	0
J00	0	58	49701		49	40275		40	34232		Acute nasopharyngitis	1274	29192		1047	22087		891	19186		3	0	4065	131	1	0	1191	10
J01	0	23	49519		16	40308		11	34261		Diagnoses - ICD10: J01 Acute sinusitis	3686	26180		2983	19651		2514	17163		0	0	10106	1052	0	0	6610	196
J02	0	137	49406		115	40210		92	34181		Diagnoses - ICD10: J02 Acute pharyngitis	4359	24807		3289	19045		2745	16632		37	0	10694	1287	0	0	0	0
J029	0	130	49413		108	40217		86	34187		J02.9 Acute pharyngitis, unspecified	4070	25096		3074	19260		2566	16811		31	0	10337	1139	0	0	0	0
J03	0	105	49438		75	40249		64	34208		Diagnoses - ICD10: J03 Acute tonsillitis	972	29694		741	22493		618	19559		13	0	2732	58	1	0	0	0
J039	0	104	49439		75	40249		64	34208		J03.9 Acute tonsillitis, unspecified	918	29848		704	22530		587	19590		13	0	2534	55	1	0	569	3
J04	0	17	49525		16	40308		12	34260		Acute laryngitis and tracheitis	333	30533		260	23074		217	20060		0	0	323	3	0	0	0	0
J06	0	164	49381		125	40200		109	34163		Diagnoses - ICD10: J06 Acute upper respiratory infections of multiple and unspecified sites	4980	24286		3876	18558		3294	16083		56	0	11620	1735	4	0	8398	398
J069	0	162	49382		123	40201		108	34164		J06.9 Acute upper respiratory infection, unspecified	4965	24301		3863	18571		3282	16095		54	0	11595	1725	4	0	8389	398
J10	0	55	49488		48	40277		39	34234		Influenza due to identified influenza virus	542	30224		408	22826		339	19838		6	0	930	9	1	0	123	0
J11	0	27	49515		19	40305		17	34255		Influenza virus not identified	636	30130		525	22709		449	19728		0	0	1442	23	0	0	202	1
J13	0	47	49496		36	40289		29	34244		Diagnoses - ICD10: J13 Pneumonia due to Streptococcus pneumoniae	13	30953		11	23423		8	20369		1	0	3	0	0	0	0	0
J15	0	83	49460		64	40261		56	34217		Diagnoses - ICD10: J15 Bacterial pneumonia, not elsewhere classified	66	30900		59	23375		51	20326		8	0	45	0	1	0	4	0
J18	0	1362	48188		1116	39215		945	33333		Diagnoses - ICD10: J18 Pneumonia, organism unspecified	1742	28624		1498	21436		1284	18693		4606	201	9670	981	1477	19	5866	123
J181	0	920	48630		750	39581		632	33646		J18.1 Lobar pneumonia, unspecified	253	30613		211	23123		175	20102		2718	70	3762	108	571	6	1016	8
J189	0	547	48998		450	39877		379	33896		J18.9 Pneumonia, unspecified	1680	28686		1453	21481		1247	18730		1162	20	7635	519	139	0	3692	42
J20	0	35	49507		24	40300		22	34250		Diagnoses - ICD10: J20 Acute bronchitis	1680	28486		1349	21685		1165	18812		1	0	5556	220	0	0	1986	17
J22	0	1498	48051		1207	39121		1028	33248		Diagnoses - ICD10: J22 Unspecified acute lower respiratory infection	635	29731		506	22428		421	19456		5108	246	7088	461	1759	22	3280	41
J30	0	243	49299		186	40138		158	34114		Vasomotor and allergic rhinitis	3559	26507		2889	19845		2500	17277		139	1	10328	1157	8	0	6920	218
J301	0	190	49569		142	40182		122	34150		J30.1 Allergic rhinitis due to pollen	1082	29784		891	22443		776	19501		70	0	3996	121	5	0	1060	9
J31	0	139	49403		117	40207		97	34175		Diagnoses - ICD10: J31 Chronic rhinitis, nasopharyngitis and pharyngitis	407	30559		346	23088		297	20080		36	2	1045	11	0	0	0	0
J310	0	124	49635		101	40223		84	34188		J31.0 Chronic rhinitis	360	30606		307	23127		266	20111		19	1	827	6	2	0	80	0
J32	0	430	49112		353	39971		294	33978		Diagnoses - ICD10: J32 Chronic sinusitis	3049	27117		2496	20538		2124	17853		665	11	9997	953	65	0	6320	168
J320	0	67	49692		55	40269		48	34224		J32.0 Chronic maxillary sinusitis	383	30583		322	23112		286	20091		8	0	808	8	1	0	62	0
J329	0	297	49245		245	40079		201	34071		J32.9 Chronic sinusitis, unspecified	2752	27414		2251	20783		1906	18071		276	6	9145	725	23	0	5420	106
J33	0	507	49037		432	39894		371	33902		Diagnoses - ICD10: J33 Nasal polyp	95	30871		79	23355		72	20305		1076	20	1457	28	124	0	187	0
J330	0	166	49376		144	40180		127	34145		J33.0 Polyp of nasal cavity	27	30939		22	23412		21	20356		81	2	103	2	5	0	7	0
J338	0	107	49435		91	40233		74	34198		J33.8 Other polyp of sinus	32	30934		30	23404		25	20352		15	0	38	0	2	0	3	0
J339	0	304	49240		257	40069		222	34051		J33.9 Nasal polyp, unspecified	51	30915		41	23393		37	20340		371	3	507	4	26	0	35	0
J34	0	1009	48533		814	39510		681	33591		Diagnoses - ICD10: J34 Other disorders of nose and nasal sinuses	1378	29188		1144	21890		970	19007		3017	101	7820	555	712	8	3963	50
J342	0	615	48927		510	39814		423	33849		J34.2 Deviated nasal septum	450	30416		374	22960		324	19953		1383	33	3271	87	183	0	799	5
J343	0	282	49260		234	40090		185	34087		J34.3 Hypertrophy of nasal turbinates	246	30720		202	23232		171	20206		224	7	897	14	18	0	115	0
J348	0	413	49129		325	39999		282	33990		J34.8 Other specified disorders of nose and nasal sinuses	957	29809		800	22434		669	19508		608	11	4385	161	51	0	1346	10
J35	0	149	49393		106	40218		87	34185		Diagnoses - ICD10: J35 Chronic diseases of tonsils and adenoids	270	30596		186	23148		151	20126		30	0	352	1	2	0	31	0
J350	0	80	49679		58	40266		48	34224		J35.0 Chronic tonsillitis	119	30747		84	23250		61	20216		4	0	48	0	0	0	0	0
J36	0	73	49469		59	40265		46	34226		Diagnoses - ICD10: J36 Peritonsillar abscess	36	30930		30	23404		23	20354		5	0	8	0	1	0	1	0
J38	0	239	49303		187	40137		164	34108		Diagnoses - ICD10: J38 Diseases of vocal cords and larynx, not elsewhere classified	88	30778		79	23255		68	20209		168	3	358	3	8	0	31	0
J383	0	78	49464		65	40259		58	34214		J38.3 Other diseases of vocal cords	30	30936		28	23406		26	20351		10	0	25	0	0	0	0	0
J387	0	67	49692		55	40269		48	34224		J38.7 Other diseases of larynx	13	30953		9	23425		9	20368		5	0	9	0	1	0	1	0
J39	0	117	49425		99	40225		88	34184		Diagnoses - ICD10: J39 Other diseases of upper respiratory tract	111	30755		88	23246		79	20198		24	0	158	1	2	0	0	0
J392	0	80	49462		70	40254		64	34208		J39.2 Other diseases of pharynx	81	30885		64	23370		60	20317		8	0	67	1	0	0	0	0
J40	0	127	49417		105	40220		95	34178		Diagnoses - ICD10: J40 Bronchitis, not specified as acute or chronic	3732	26034		3046	19588		2606	17071		42	0	10454	1209	2	0	6796	205
J41	0	7	49535		6	40318		6	34266		Simple and mucopurulent chronic bronchitis	87	30879		79	23355		68	20309		0	0	21	0	0	0	2	0
J42	0	45	49497		37	40287		30	34242		Unspecified chronic bronchitis	98	30868		88	23346		72	20305		3	0	41	0	0	0	0	0
J43	0	264	49279		216	40109		182	34091		Diagnoses - ICD10: J43 Emphysema	403	30263		367	22867		328	19849		201	2	1722	23	13	0	260	1
J439	0	253	49289		206	40118		172	34100		J43.9 Emphysema, unspecified	323	30343		294	22940		264	19913		170	2	1296	18	10	0	180	0
J44	0	1346	48203		1128	39202		938	33339		Diagnoses - ICD10: J44 Other chronic obstructive pulmonary disease	842	29724		758	22476		665	19512		4622	211	7742	535	1505	19	3796	52
J440	0	396	49151		333	39996		275	34001		J44.0 Chronic obstructive pulmonary disease with acute lower respiratory infection	102	30664		92	23242		79	20198		560	6	923	11	53	0	0	0
J441	0	246	49299		204	40123		165	34110		J44.1 Chronic obstructive pulmonary disease with acute exacerbation, unspecified	265	30501		243	23091		208	20069		147	2	995	16	10	0	128	0
J448	0	150	49610		131	40194		103	34170		J44.8 Other specified chronic obstructive pulmonary disease										48	0	0	0	5	0	0	0
J449	0	1149	48398		956	39372		802	33474		J44.9 Chronic obstructive pulmonary disease, unspecified	796	29770		720	22514		632	19545		3801	135	7014	414	1047	12	3107	33
J45	0	5048	44520		4075	36267		3418	30869		Diagnoses - ICD10: J45 Asthma	3029	27037		2416	20218		2073	17504		11893	2174	13650	3551	9175	661	11836	1445
J450	0	163	49380		126	40199		110	34163		J45.0 Predominantly allergic asthma										57	1	0	0	4	0	0	0
J459	0	5002	44566		4039	36303		3388	30899		J45.9 Asthma, unspecified	2671	27395		2122	20512		1822	17755		11860	2146	13512	3349	9105	637	11511	1309
J46	0	231	49313		177	40148		143	34129		Diagnoses - ICD10: J46 Status asthmaticus										122	1	0	0	7	0	0	0
J47	0	377	49167		318	40008		277	33997		Diagnoses - ICD10: J47 Bronchiectasis	104	30862		90	23344		81	20296		594	9	960	14	49	0	0	0
J69	0	79	49463		69	40255		62	34210		Diagnoses - ICD10: J69 Pneumonitis due to solids and liquids	77	30889		70	23364		58	20319		16	0	74	0	1	0	5	0
J690	0	79	49680		68	40256		61	34211		J69.0 Pneumonitis due to food and vomit	77	30889		70	23364		58	20319		14	0	72	0	1	0	5	0
J81	0	68	49475		50	40275		45	34228		Pulmonary oedema	92	30874		83	23351		74	20303		9	0	67	0	1	0	5	0
J84	0	132	49412		100	40225		83	34190		Diagnoses - ICD10: J84 Other interstitial pulmonary diseases	171	30595		160	23174		137	20240		24	0	294	1	2	0	0	0
J841	0	102	49659		79	40246		64	34209		J84.1 Other interstitial pulmonary diseases with fibrosis	132	30634		122	23212		104	20273		9	0	152	0	1	0	7	0
J86	0	48	49712		41	40284		35	34238		Diagnoses - ICD10: J86 Pyothorax	25	30941		22	23412		20	20357		2	0	7	0	0	0	1	0
J90	0	742	48806		608	39722		518	33760		Diagnoses - ICD10: J90 Pleural effusion, not elsewhere classified	250	30616		227	23207		199	20178		1966	51	3146	96	321	0	717	6
J91	0	15	49527		11	40313		9	34263		Pleural effusion in conditions classified elsewhere	39	30927		35	23399		31	20346		0	0	3	0	0	0	1	0
J92	0	68	49474		55	40269		42	34230		Pleural plaque	45	30921		41	23393		38	20339		5	0	20	0	1	0	2	0
J929	0	41	49718		33	40291		27	34245		J92.9 Pleural plaque without asbestos	45	30921		41	23393		38	20339		3	0	12	0	0	0	1	0
J93	0	87	49457		73	40252		65	34208		Diagnoses - ICD10: J93 Pneumothorax	60	30906		54	23380		48	20329		13	0	53	0	1	0	4	0
J939	0	62	49698		53	40272		46	34227		J93.9 Pneumothorax, unspecified	47	30919		42	23392		37	20340		5	0	21	0	0	0	0	0
J94	0	30	49512		24	40300		22	34250		Other pleural conditions	30	30936		27	23407		24	20353		1	0	8	0	0	0	0	0
J95	0	47	49715		38	40289		33	34242		Postprocedural respiratory disorders	110	30856		92	23342		79	20298		5	0	70	0	0	0	0	0
J96	0	342	49205		277	40051		237	34039		Diagnoses - ICD10: J96 Respiratory failure, not elsewhere classified	534	30232		477	22857		416	19961		409	10	2717	52	35	0	524	3
J960	0	55	49704		42	40282		33	34239		J96.0 Acute respiratory failure	382	30384		336	22998		295	20082		1	0	772	7	0	0	67	0
J969	0	288	49258		235	40092		205	34070		J96.9 Respiratory failure, unspecified	92	30874		85	23349		75	20302		297	7	603	9	18	0	49	0
J98	0	545	49002		447	39881		383	33893		Diagnoses - ICD10: J98 Other respiratory disorders	1803	28763		1516	21718		1303	18874		1144	14	7774	508	137	0	3873	45
J980	0	69	49473		58	40266		53	34219		J98.0 Diseases of bronchus, not elsewhere classified	718	30048		573	22761		473	19804		7	0	1767	27	1	0	337	1
J981	0	309	49235		256	40070		215	34059		J98.1 Pulmonary collapse	443	30423		395	23039		349	20028		354	5	2074	38	25	0	360	1
J984	0	122	49421		100	40225		88	34185		J98.4 Other disorders of lung	406	30360		369	22965		317	19960		24	0	1120	15	2	0	138	0
J99	0	44	49499		37	40288		33	34240		Respiratory disorders in diseases classified elsewhere	6	30960		5	23429		5	20372		1	0	2	0	0	0	0	0
K01	0	292	49250		230	40094		189	34083		Diagnoses - ICD10: K01 Embedded and impacted teeth	3	30963		3	23431		3	20374		227	5	0	0	16	0	0	0
K011	0	276	49266		216	40108		176	34096		K01.1 Impacted teeth	3	30963		3	23431		3	20374		198	4	0	0	13	0	0	0
K02	0	639	48905		480	39846		406	33867		Diagnoses - ICD10: K02 Dental caries	117	30649		86	23248		66	20211		1297	21	1648	27	156	0	249	0
K029	0	588	48956		434	39892		369	33904		K02.9 Dental caries, unspecified	116	30650		85	23249		65	20212		1085	17	1430	21	125	0	201	0
K04	0	376	49167		299	40026		256	34017		Diagnoses - ICD10: K04 Diseases of pulp and periapical tissues	290	30476		232	23202		201	20176		475	4	1424	22	45	0	198	0
K045	0	94	49448		74	40250		65	34207		K04.5 Chronic apical periodontitis	1	30965		1	23433		1	20376		10	0	0	0	1	0	0	0
K047	0	152	49391		115	40210		99	34174		K04.7 Periapical abscess without sinus	279	30487		226	23208		196	20181		29	0	561	5	0	0	0	0
K048	0	58	49701		48	40276		41	34231		K04.8 Radicular cyst										4	0	0	0	1	0	0	0
K05	0	141	49402		95	40230		81	34192		Diagnoses - ICD10: K05 Gingivitis and periodontal diseases	65	30801		47	23387		37	20340		20	0	57	0	0	0	0	0
K053	0	97	49446		65	40260		53	34220		K05.3 Chronic periodontitis	8	30858		6	23428		4	20373		3	0	4	0	0	0	0	0
K06	0	44	49498		37	40287		32	34240		Diagnoses - ICD10: K06 Other disorders of gingiva and edentulous alveolar ridge	19	30947		17	23417		13	20364		2	0	6	0	0	0	0	0
K07	0	95	49666		77	40248		63	34209		Diagnoses - ICD10: K07 Dentofacial anomalies [including malocclusion]										8	0	0	0	0	0	0	0
K08	0	430	49118		349	39980		285	33988		Diagnoses - ICD10: K08 Other disorders of teeth and supporting structures	1155	29311		962	22072		801	19276		613	15	5162	213	0	0	0	0
K083	0	241	49305		192	40135		155	34117		K08.3 Retained dental root										133	3	0	0	0	0	0	0
K088	0	115	49429		92	40234		78	34195		K08.8 Other specified disorders of teeth and supporting structures	253	30613		198	23136		163	20214		16	2	354	5	0	0	0	0
K09	0	54	49705		44	40280		40	34232		Diagnoses - ICD10: K09 Cysts of oral region, not elsewhere classified	11	30955		11	23423		9	20368		4	0	5	0	1	0	1	0
K10	0	57	49703		43	40282		32	34240		Diagnoses - ICD10: K10 Other diseases of jaws										3	0	0	0	0	0	0	0
K11	0	138	49404		121	40203		101	34171		Diagnoses - ICD10: K11 Diseases of salivary glands	148	30818		124	23310		105	20272		43	1	251	3	0	0	0	0
K12	0	144	49398		120	40204		104	34168		Diagnoses - ICD10: K12 Stomatitis and related lesions	244	30622		188	23146		161	20116		52	0	491	2	4	0	43	0
K121	0	61	49698		50	40274		44	34228		K12.1 Other forms of stomatitis	76	30890		58	23376		51	20326		4	0	39	0	1	0	2	0
K13	0	534	49009		451	39874		380	33893		Diagnoses - ICD10: K13 Other diseases of lip and oral mucosa	339	30327		285	23049		243	20034		1108	22	2465	53	140	0	520	3
K130	0	107	49435		88	40236		74	34198		K13.0 Diseases of lips	133	30733		110	23324		94	20283		16	0	161	0	1	0	7	0
K137	0	367	49176		309	40016		260	34013		K13.7 Other and unspecified lesions of oral mucosa	204	30562		172	23162		149	20128		497	11	1186	20	47	0	150	0
K14	0	203	49339		165	40159		146	34126		Diagnoses - ICD10: K14 Diseases of tongue	126	30840		113	23321		96	20281		117	0	382	2	7	0	32	0
K148	0	116	49426		97	40227		83	34189		K14.8 Other diseases of tongue	48	30918		45	23389		39	20338		25	0	76	0	2	0	5	0
K20	0	1328	48222		1080	39250		900	33378		Diagnoses - ICD10: K20 Oesophagitis	154	30712		137	23197		116	20161		4326	168	4994	202	1387	17	0	0
K21	0	4115	45450		3442	36898		2913	31371		Diagnoses - ICD10: K21 Gastro-oesophageal reflux disease	4200	25366		3539	18895		3031	16446		11056	1731	13815	3757	8032	414	12135	1570
K210	0	1648	47905		1387	38945		1171	33107		K21.0 Gastro-oesophageal reflux disease with oesophagitis	465	30501		408	23026		359	20018		5825	327	7350	511	2305	31	3556	54
K219	0	2809	46749		2343	37993		1979	32302		K21.9 Gastro-oesophageal reflux disease without oesophagitis	4126	25440		3475	18959		2974	16503		8969	956	13287	3035	5342	140	11145	1095
K22	0	1472	48075		1220	39105		1021	33252		Diagnoses - ICD10: K22 Other diseases of oesophagus	555	30211		507	22727		438	19739		5041	219	7049	439	1798	23	3348	43
K221	0	648	48896		551	39773		463	33809		K22.1 Ulcer of oesophagus	29	30937		28	23406		26	20351		1572	43	1745	43	236	0	0	0
K222	0	297	49246		242	40083		201	34072		K22.2 Oesophageal obstruction	161	30805		146	23288		129	20248		265	1	769	8	21	0	77	0
K224	0	72	49687		60	40264		53	34219		K22.4 Dyskinesia of oesophagus	174	30692		155	23179		128	20149		9	0	177	0	0	0	0	0
K227	0	477	49066		399	39925		327	33945		K22.7 Barrett's oesophagus	183	30683		175	23159		156	20121		834	12	1650	27	90	0	0	0
K228	0	185	49358		144	40181		123	34150		K22.8 Other specified diseases of oesophagus	58	30908		50	23384		44	20333		71	0	153	1	5	0	7	0
K229	0	99	49443		81	40243		69	34203		K22.9 Disease of oesophagus, unspecified	23	30943		21	23413		18	20359		19	0	36	0	1	0	2	0
K25	0	570	48977		447	39881		380	33896		Diagnoses - ICD10: K25 Gastric ulcer	103	30763		80	23254		75	20202		1050	20	1453	34	137	0	0	0
K259	0	496	49051		390	39938		325	33951		K25.9 Unspecified as acute or chronic, without haemorrhage or perforation	74	30792		56	23278		53	20224		774	11	1026	15	83	0	0	0
K26	0	432	49110		353	39971		295	33977		Diagnoses - ICD10: K26 Duodenal ulcer	46	30920		39	23395		33	20344		666	7	805	8	65	0	85	0
K269	0	308	49234		253	40071		212	34060		K26.9 Unspecified as acute or chronic, without haemorrhage or perforation	35	30931		31	23403		26	20351		317	1	387	2	25	0	35	0
K27	0	51	49709		38	40286		29	34243		Peptic ulcer site unspecified	156	30810		125	23309		109	20268		2	0	94	1	0	0	0	0
K279	0	43	49717		31	40293		22	34250		K27.9 Unspecified as acute or chronic, without haemorrhage or perforation	141	30825		112	23322		100	20277		1	0	73	1	0	0	0	0
K29	0	4513	45053		3669	36673		3115	31172		Diagnoses - ICD10: K29 Gastritis and duodenitis	562	29904		415	22519		349	19628		11494	1925	11959	2151	8484	497	9201	627
K290	0	75	49684		56	40268		48	34224		K29.0 Acute haemorrhagic gastritis	93	30673		67	23167		55	20122		8	0	46	0	1	0	4	0
K291	0	90	49670		71	40253		62	34210		K29.1 Other acute gastritis										11	0	0	0	1	0	0	0
K294	0	50	49710		39	40285		33	34239		K29.4 Chronic atrophic gastritis	19	30947		15	23419		11	20366		4	0	7	0	0	0	1	0
K295	0	533	49013		438	39887		372	33901		K29.5 Chronic gastritis, unspecified	46	30920		33	23401		27	20350		1054	27	1210	30	128	0	163	0
K296	0	840	48708		688	39640		579	33694		K29.6 Other gastritis	65	30801		50	23284		39	20338		2243	52	2478	56	0	0	0	0
K297	0	2372	47179		1909	38423		1625	32655		K29.7 Gastritis, unspecified	348	30418		252	22982		213	19964		7867	675	8608	803	4033	76	4745	91
K298	0	1229	48323		1006	39326		858	33421		K29.8 Duodenitis	42	30824		37	23297		35	20242		4093	143	4289	149	1178	13	1178	13
K30	0	1965	47583		1568	38760		1303	32973		Diagnoses - ICD10: K30 Dyspepsia	1661	28805		1425	21609		1233	18844		6567	448	10366	1215	2927	43	6819	197
K31	0	1224	48326		1011	39320		859	33420		Diagnoses - ICD10: K31 Other diseases of stomach and duodenum	383	30483		323	23011		268	20009		4173	172	5584	265	1187	14	2037	20
K317	0	753	48795		632	39698		531	33747		K31.7 Polyp of stomach and duodenum	40	30926		38	23396		28	20349		2057	54	2221	57	362	1	435	2
K318	0	372	49171		298	40026		259	34013		K31.8 Other specified diseases of stomach and duodenum	294	30572		245	23089		204	20073		491	5	1549	24	44	0	212	0
K319	0	142	49401		120	40205		104	34169		K31.9 Disease of stomach and duodenum, unspecified	45	30921		38	23396		34	20343		46	0	90	0	4	0	0	0
K35	0	385	49157		310	40014		260	34012		Diagnoses - ICD10: K35 Acute appendicitis	149	30817		118	23316		106	20271		527	13	986	22	47	0	117	0
K350	0	80	49462		61	40263		53	34219		K35.0 Acute appendicitis with generalised peritonitis										6	0	0	0	1	0	0	0
K358	0	68	49691		54	40270		48	34224		K35.8 Acute appendicitis, other and unspecified	116	30850		94	23340		84	20293		7	0	70	0	1	0	0	0
K359	0	177	49365		143	40181		121	34151		K35.9 Acute appendicitis, unspecified										74	1	0	0	5	0	0	0
K37	0	75	49467		62	40262		49	34223		Diagnoses - ICD10: K37 Unspecified appendicitis	86	30880		70	23364		63	20314		5	0	55	0	1	0	0	0
K40	0	2229	47323		1902	38431		1627	32654		Diagnoses - ICD10: K40 Inguinal hernia	362	30504		307	23027		275	20002		7867	619	8777	797	4008	76	4852	95
K402	0	204	49338		175	40149		141	34131		K40.2 Bilateral inguinal hernia, without obstruction or gangrene	81	30885		70	23364		66	20311		107	0	254	0	7	0	20	0
K409	0	2019	47532		1721	38611		1478	32802		K40.9 Unilateral or unspecified inguinal hernia, without obstruction or gangrene	306	30560		257	23077		227	20050		7225	510	8109	640	3424	59	4165	74
K41	0	98	49661		88	40236		75	34197		Diagnoses - ICD10: K41 Femoral hernia	12	30954		10	23424		9	20368		12	0	18	0	0	0	0	0
K419	0	86	49673		78	40246		66	34206		K41.9 Unilateral or unspecified femoral hernia, without obstruction or gangrene	9	30957		8	23426		7	20370		9	0	12	0	0	0	0	0
K42	0	564	48979		452	39873		377	33896		Diagnoses - ICD10: K42 Umbilical hernia	267	30499		227	23107		196	20181		1078	20	2167	46	142	0	409	2
K429	0	534	49009		430	39895		358	33915		K42.9 Umbilical hernia without obstruction or gangrene	254	30512		215	23119		186	20191		959	19	1975	39	121	0	355	2
K43	0	491	49052		394	39931		339	33934		Diagnoses - ICD10: K43 Ventral hernia	304	30462		255	22979		214	20063		867	14	2017	33	0	0	0	0
K439	0	438	49105		348	39977		302	33971		K43.9 Ventral hernia without obstruction or gangrene	210	30656		178	23156		147	20130		675	10	1406	17	0	0	0	0
K44	0	4027	45528		3314	37016		2780	31497		Diagnoses - ICD10: K44 Diaphragmatic hernia	1099	29567		978	22156		844	19333		10895	1644	12136	2196	7734	382	9456	633
K449	0	4022	45533		3310	37020		2777	31500		K44.9 Diaphragmatic hernia without obstruction or gangrene	1097	29569		976	22158		843	19334		10886	1638	12131	2194	7734	382	9456	633
K46	0	59	49484		52	40273		40	34233		Diagnoses - ICD10: K46 Unspecified abdominal hernia	153	30813		126	23308		109	20268		2	0	114	2	1	0	6	0
K50	0	225	49319		176	40148		156	34116		Diagnoses - ICD10: K50 Crohn's disease [regional enteritis]	79	30887		69	23365		59	20318		145	1	319	1	7	0	21	0
K500	0	49	49710		41	40283		40	34232		K50.0 Crohn's disease of small intestine	18	30948		16	23418		15	20362		3	0	8	0	0	0	1	0
K501	0	63	49696		48	40276		43	34229		K50.1 Crohn's disease of large intestine	33	30933		29	23405		22	20355		5	0	11	0	1	0	1	0
K509	0	191	49353		148	40176		130	34142		K50.9 Crohn's disease, unspecified	66	30900		58	23376		51	20326		89	1	206	1	6	0	8	0
K51	0	413	49131		331	39994		276	33997		Diagnoses - ICD10: K51 Ulcerative colitis	102	30864		85	23349		76	20301		552	4	916	8	52	0	108	0
K512	0	42	49717		33	40291		29	34243		K51.2 Ulcerative (chronic) proctitis	11	30955		9	23425		8	20369		1	0	2	0	0	0	0	0
K519	0	352	49192		286	40039		243	34030		K51.9 Ulcerative colitis, unspecified	81	30885		66	23368		60	20317		414	2	667	5	35	0	64	0
K52	0	2189	47367		1787	38545		1528	32750		Diagnoses - ICD10: K52 Other non-infective gastro-enteritis and colitis	1293	29173		1035	22099		875	19302		7491	569	10101	1154	3638	67	6479	181
K528	0	68	49691		56	40268		47	34225		K52.8 Other specified non-infective gastro-enteritis and colitis	68	30898		64	23370		56	20321		3	0	37	0	1	0	0	0
K529	0	2090	47466		1705	38627		1458	32820		K52.9 Non-infective gastro-enteritis and colitis, unspecified	1221	29245		971	22163		817	19360		7207	511	9801	1048	3374	58	6085	154
K55	0	152	49392		120	40205		111	34162		Diagnoses - ICD10: K55 Vascular disorders of intestine	73	30893		67	23367		64	20313		48	1	157	1	4	0	0	0
K552	0	74	49686		57	40268		50	34223		K55.2 Angiodysplasia of colon	11	30955		9	23425		8	20369		3	0	3	0	1	0	1	0
K56	0	513	49032		424	39901		375	33898		Diagnoses - ICD10: K56 Paralytic ileus and intestinal obstruction without hernia	263	30703		216	23218		187	20190		1049	21	2056	50	115	0	343	2
K562	0	85	49674		76	40248		69	34203		K56.2 Volvulus	14	30952		11	23423		11	20366		12	0	21	0	1	0	0	0
K565	0	122	49422		95	40230		81	34192		K56.5 Intestinal adhesions [bands] with obstruction	34	30932		26	23408		21	20356		21	0	47	0	2	0	4	0
K566	0	244	49298		192	40132		172	34100		K56.6 Other and unspecified intestinal obstruction	152	30814		126	23308		112	20265		187	2	586	5	8	0	48	0
K567	0	48	49711		42	40282		37	34235		K56.7 Ileus, unspecified	81	30885		68	23366		60	20317		4	0	42	0	0	0	0	0
K57	0	4237	45322		3564	36775		2975	31310		Diagnoses - ICD10: K57 Diverticular disease of intestine	1325	29241		1183	21851		1040	18937		11243	1791	12568	2487	8294	458	10113	814
K571	0	47	49712		37	40287		29	34243		K57.1 Diverticular disease of small intestine without perforation or abscess	38	30928		35	23399		30	20347		2	0	8	0	0	0	0	0
K572	0	57	49702		47	40277		39	34233		K57.2 Diverticular disease of large intestine with perforation and abscess	28	30938		24	23410		19	20358		3	0	6	0	1	0	0	0
K573	0	3762	45795		3174	37163		2649	31634		K57.3 Diverticular disease of large intestine without perforation or abscess	973	29593		874	22160		772	19205		10650	1500	11889	2001	7438	347	9095	548
K579	0	931	48614		776	39551		656	33619		K57.9 Diverticular disease of intestine, part unspecified, without perforation or abscess	710	30256		630	22804		544	19833		2800	87	5768	289	639	8	2220	20
K58	0	890	48655		749	39576		619	33654		Diagnoses - ICD10: K58 Irritable bowel syndrome	663	30203		557	22777		475	19802		2540	76	5272	213	568	6	1909	16
K580	0	56	49703		52	40272		44	34228		K58.0 Irritable bowel syndrome with diarrhoea	127	30839		101	23333		88	20289		7	0	80	0	1	0	0	0
K589	0	849	48696		710	39615		587	33686		K58.9 Irritable bowel syndrome without diarrhoea	540	30426		458	22976		388	19989		2348	66	4604	178	497	4	1545	14
K59	0	1706	47844		1390	38941		1177	33102		Diagnoses - ICD10: K59 Other functional intestinal disorders	1517	29049		1219	21815		1052	19025		5847	331	9645	976	0	0	0	0
K590	0	1618	47932		1316	39015		1120	33159		K59.0 Constipation	1428	29138		1144	21890		987	19090		5559	293	9319	884	0	0	0	0
K60	0	465	49080		355	39972		305	33970		Diagnoses - ICD10: K60 Fissure and fistula of anal and rectal regions	135	30831		104	23330		89	20288		762	8	1183	12	65	0	139	0
K601	0	66	49693		48	40276		44	34228		K60.1 Chronic anal fissure	5	30961		2	23432		2	20375		4	0	4	0	1	0	1	0
K602	0	235	49309		176	40150		153	34121		K60.2 Anal fissure, unspecified	107	30859		83	23351		71	20306		135	1	340	2	7	0	25	0
K603	0	198	49346		160	40166		136	34138		K60.3 Anal fistula	16	30950		11	23423		10	20367		105	0	126	0	7	0	7	0
K61	0	160	49382		125	40199		109	34163		Diagnoses - ICD10: K61 Abscess of anal and rectal regions	43	30923		30	23404		27	20350		56	0	96	0	4	0	6	0
K610	0	143	49399		109	40215		94	34178		K61.0 Anal abscess	15	30951		11	23423		10	20367		34	0	41	0	2	0	0	0
K62	0	3448	46105		2777	37555		2329	31950		Diagnoses - ICD10: K62 Other diseases of anus and rectum	592	30074		470	22664		412	19665		10001	1212	10852	1507	6536	239	7544	328
K620	0	176	49366		144	40180		116	34156		K62.0 Anal polyp	13	30953		11	23423		10	20367		69	1	79	1	5	0	0	0
K621	0	1016	48528		823	39502		688	33585		K62.1 Rectal polyp	27	30939		24	23410		21	20356		3048	95	3149	96	730	8	730	8
K623	0	125	49634		100	40224		77	34195		K62.3 Rectal prolapse	22	30944		19	23415		17	20360		22	0	39	0	0	0	0	0
K625	0	1927	47624		1548	38783		1308	32970		K62.5 Haemorrhage of anus and rectum	399	30267		314	22820		278	19799		6506	421	7635	556	2857	41	3799	56
K626	0	64	49695		51	40273		45	34227		K62.6 Ulcer of anus and rectum	8	30958		8	23426		8	20369		8	0	10	0	1	0	1	0
K627	0	54	49705		42	40282		34	34238		K62.7 Radiation proctitis	7	30959		6	23428		4	20373		6	0	7	0	0	0	1	0
K628	0	414	49129		315	40010		273	34000		K62.8 Other specified diseases of anus and rectum	145	30821		114	23320		99	20278		533	4	961	9	0	0	0	0
K629	0	39	49720		28	40296		24	34248		K62.9 Disease of anus and rectum, unspecified	28	30938		21	23413		19	20358		1	0	1	0	0	0	0	0
K63	0	2346	47205		1915	38417		1632	32648		Diagnoses - ICD10: K63 Other diseases of intestine	949	29917		851	22483		737	19540		7874	661	9978	1168	4060	77	6361	183
K631	0	37	49722		32	40292		29	34243		K63.1 Perforation of intestine (nontraumatic)	18	30948		13	23421		10	20367		1	0	2	0	0	0	0	0
K633	0	122	49637		99	40225		90	34182		K63.3 Ulcer of intestine	15	30951		13	23421		9	20368		30	0	35	0	2	0	0	0
K635	0	1902	47648		1553	38778		1315	32964		K63.5 Polyp of colon	450	30416		409	22925		359	19918		6573	446	7987	637	2878	41	4148	65
K638	0	212	49330		166	40158		144	34128		K63.8 Other specified diseases of intestine	463	30503		411	23023		353	20024		129	2	1652	25	7	0	0	0
K639	0	122	49421		104	40221		92	34181		K63.9 Disease of intestine, unspecified	52	30914		44	23390		40	20337		27	0	83	0	2	0	0	0
K64	0	390	49370		309	40016		258	34015		K64 Haemorrhoids and perianal venous thrombosis	885	29881		714	22620		619	19658		463	4	3808	100	47	0	1104	9
K640	0	68	49691		54	40270		48	34224		K64.0 First degree haemorrhoids	49	30917		35	23399		30	20347		3	0	18	0	0	0	0	0
K641	0	57	49702		48	40276		38	34234		K64.1 Second degree haemorrhoids	36	30930		30	23404		27	20350		1	0	9	0	0	0	0	0
K649	0	208	49551		158	40166		131	34141		K64.9 Haemorrhoids, unspecified	460	30406		359	23075		310	20067		84	1	1291	17	7	0	201	0
K65	0	85	49457		74	40250		68	34204		Diagnoses - ICD10: K65 Peritonitis	58	30908		47	23387		39	20338		7	0	44	0	1	0	4	0
K66	0	463	49082		362	39963		313	33960		Diagnoses - ICD10: K66 Other disorders of peritoneum	159	30807		130	23304		111	20266		716	12	1289	21	0	0	0	0
K660	0	431	49114		337	39988		292	33981		K66.0 Peritoneal adhesions	119	30847		98	23336		86	20291		602	10	1010	16	57	0	118	0
K70	0	102	49440		80	40244		68	34204		Diagnoses - ICD10: K70 Alcoholic liver disease	38	30928		34	23400		30	20347		17	1	39	1	1	0	3	0
K703	0	40	49719		31	40293		25	34247		K70.3 Alcoholic cirrhosis of liver	15	30951		13	23421		12	20365		0	0	3	0	0	0	1	0
K709	0	65	49694		53	40271		46	34226		K70.9 Alcoholic liver disease, unspecified	4	30962		4	23430		4	20373		3	0	0	0	1	0	0	0
K72	0	59	49701		47	40277		40	34232		Hepatic failure	42	30924		35	23399		31	20346		2	0	14	0	1	0	1	0
K74	0	105	49438		82	40242		67	34205		Diagnoses - ICD10: K74 Fibrosis and cirrhosis of liver	85	30781		72	23362		64	20313		17	0	77	1	1	0	6	0
K746	0	67	49693		51	40273		43	34229		K74.6 Other and unspecified cirrhosis of liver	60	30806		52	23382		46	20331		5	0	27	0	1	0	2	0
K75	0	123	49420		99	40225		84	34188		Diagnoses - ICD10: K75 Other inflammatory liver diseases	181	30685		141	23193		126	20251		21	0	256	3	2	0	19	0
K76	0	564	48982		445	39882		377	33898		Diagnoses - ICD10: K76 Other diseases of liver	1551	28815		1247	21787		1065	19012		1082	23	6804	381	136	0	3065	30
K760	0	294	49249		222	40102		188	34084		K76.0 Fatty (change of) liver, not elsewhere classified	796	29970		613	22721		515	19862		209	2	2940	73	14	0	697	4
K766	0	68	49691		56	40268		47	34225		K76.6 Portal hypertension	25	30841		19	23415		15	20362		7	0	9	0	1	0	1	0
K768	0	134	49628		108	40219		89	34186		K76.8 Other specified diseases of liver	699	30067		568	22766		494	19883		39	1	2150	37	2	0	394	2
K769	0	106	49653		93	40231		78	34194		K76.9 Liver disease, unspecified	417	30149		355	22779		307	19770		20	1	995	14	2	0	122	0
K80	0	1886	47663		1586	38744		1326	32951		Diagnoses - ICD10: K80 Cholelithiasis	839	29827		675	22659		578	19699		6649	430	8783	775	2999	44	4991	96
K800	0	180	49362		149	40175		127	34145		K80.0 Calculus of gallbladder with acute cholecystitis	99	30867		73	23361		64	20313		73	1	218	1	0	0	0	0
K801	0	631	48914		539	39787		447	33826		K80.1 Calculus of gallbladder with other cholecystitis	276	30590		206	23128		169	20108		1464	23	2501	48	223	0	544	4
K802	0	1193	48353		999	39329		829	33447		K80.2 Calculus of gallbladder without cholecystitis	642	30024		516	22818		451	19826		3924	152	6272	341	1165	13	2611	27
K805	0	331	49211		281	40043		236	34036		K80.5 Calculus of bile duct without cholangitis or cholecystitis	146	30820		117	23317		93	20284		383	6	793	8	0	0	0	0
K81	0	377	49166		307	40018		249	34024		Diagnoses - ICD10: K81 Cholecystitis	318	30648		244	23190		208	20169		459	6	1437	21	47	0	224	0
K810	0	93	49449		76	40248		65	34207		K81.0 Acute cholecystitis	79	30887		63	23371		53	20324		16	1	68	2	1	0	5	0
K811	0	171	49371		141	40183		110	34162		K81.1 Chronic cholecystitis	133	30833		101	23333		85	20292		59	1	245	1	5	0	0	0
K819	0	132	49411		106	40219		87	34186		K81.9 Cholecystitis, unspecified	139	30827		104	23330		87	20290		23	0	165	0	0	0	0	0
K82	0	219	49323		192	40132		159	34113		Diagnoses - ICD10: K82 Other diseases of gallbladder	399	30467		325	23109		270	20107		147	0	1251	15	8	0	182	0
K824	0	46	49713		38	40286		33	34239		K82.4 Cholesterolosis of gallbladder	101	30865		82	23352		69	20308		3	0	38	1	0	0	0	0
K828	0	137	49622		120	40204		96	34176		K82.8 Other specified diseases of gallbladder	254	30712		211	23223		174	20203		31	0	449	3	4	0	46	0
K83	0	261	49284		218	40108		187	34087		Diagnoses - ICD10: K83 Other diseases of biliary tract	209	30757		173	23261		147	20230		217	0	776	9	13	0	75	0
K830	0	70	49691		59	40266		52	34221		K83.0 Cholangitis	22	30944		20	23414		15	20362		8	0	10	0	1	0	1	0
K831	0	114	49430		90	40235		79	34194		K83.1 Obstruction of bile duct	43	30923		34	23400		31	20346		20	0	41	0	2	0	4	0
K838	0	119	49425		100	40225		84	34189		K83.8 Other specified diseases of biliary tract	175	30791		147	23287		123	20254		22	0	283	1	2	0	21	0
K85	0	244	49299		212	40113		176	34097		Diagnoses - ICD10: K85 Acute pancreatitis	214	30752		184	23250		158	20219		186	1	775	9	10	0	0	0
K859	0	75	49684		64	40260		57	34215		K85.9 Acute pancreatitis, unspecified	203	30763		175	23259		150	20227		11	0	255	3	1	0	17	0
K86	0	156	49387		123	40202		104	34169		Diagnoses - ICD10: K86 Other diseases of pancreas	180	30786		164	23270		141	20236		41	0	395	2	4	0	28	0
K861	0	39	49720		29	40295		24	34248		K86.1 Other chronic pancreatitis	47	30919		42	23392		38	20339		0	0	14	0	0	0	0	0
K868	0	52	49708		44	40281		38	34235		K86.8 Other specified diseases of pancreas	95	30871		88	23346		76	20301		3	0	49	0	1	0	4	0
K90	0	322	49220		279	40045		233	34039		Diagnoses - ICD10: K90 Intestinal malabsorption	324	30642		289	23145		246	20131		362	4	1611	24	35	0	247	0
K900	0	290	49252		253	40071		213	34059		K90.0 Coeliac disease	125	30841		111	23323		95	20282		291	1	676	6	25	0	68	0
K91	0	188	49357		153	40173		134	34140		Diagnoses - ICD10: K91 Postprocedural disorders of digestive system, not elsewhere classified	150	30816		128	23306		109	20268		100	1	394	4	6	0	29	0
K913	0	49	49712		36	40290		32	34242		K91.3 Postoperative intestinal obstruction	17	30949		15	23419		14	20363		0	0	4	0	0	0	1	0
K914	0	56	49703		47	40277		41	34231		K91.4 Colostomy and enterostomy malfunction										4	0	0	0	1	0	0	0
K918	0	82	49678		63	40261		55	34217		K91.8 Other postprocedural disorders of digestive system, not elsewhere classified	69	30897		57	23377		50	20327		8	0	33	0	1	0	0	0
K92	0	1478	48073		1150	39179		968	33308		Diagnoses - ICD10: K92 Other diseases of digestive system	702	30064		568	22766		485	19792		4751	187	7009	419	1575	19	3283	42
K920	0	250	49296		203	40121		179	34093		K92.0 Haematemesis	78	30888		67	23367		56	20321		214	3	386	6	10	0	28	0
K921	0	359	49184		278	40047		232	34041		K92.1 Melaena	471	30295		368	22966		317	19960		393	3	1965	38	35	0	346	1
K922	0	931	48615		717	39611		598	33677		K92.2 Gastro-intestinal haemorrhage, unspecified	228	30638		204	23130		181	20096		2405	49	3450	95	513	4	907	8
L01	0	2	49540		1	40323		1	34271		Impetigo	137	30629		112	23122		92	20085		33	0			2	0
L02	0	339	49206		274	40051		230	34043		Diagnoses - ICD10: L02 Cutaneous abscess, furuncle and carbuncle	875	29791		685	22549		590	19687		374	4	3781	93	0	0	0	0
L022	0	106	49439		86	40239		69	34204		L02.2 Cutaneous abscess, furuncle and carbuncle of trunk	153	30813		119	23315		99	20278		12	0	177	1	1	0	7	0
L024	0	166	49376		136	40188		116	34156		L02.4 Cutaneous abscess, furuncle and carbuncle of limb	222	30644		172	23162		152	20125		58	1	534	6	5	0	39	0
L03	0	1032	48515		885	39441		763	33510		Diagnoses - ICD10: L03 Cellulitis	1748	28318		1434	21400		1237	18640		3469	130	8939	777	879	10	5010	88
L030	0	68	49692		55	40270		49	34224		L03.0 Cellulitis of finger and toe	418	30048		342	22892		287	19890		4	0	774	7	1	0	70	0
L031	0	792	48754		678	39647		587	33685		L03.1 Cellulitis of other parts of limb	653	30013		549	22685		488	19689		2353	75	5117	222	445	3	1668	16
L033	0	89	49670		78	40246		62	34210		L03.3 Cellulitis of trunk	173	30593		135	23199		117	20260		12	0	167	1	1	0	8	0
L039	0	57	49702		50	40274		45	34227		L03.9 Cellulitis, unspecified	708	29858		579	22555		496	19681		2	0	1828	28	1	0	344	1
L05	0	64	49478		52	40272		43	34229		Diagnoses - ICD10: L05 Pilonidal cyst	42	30924		29	23405		23	20354		4	0	13	0	1	0	1	0
L08	0	176	49367		135	40190		118	34155		Diagnoses - ICD10: L08 Other local infections of skin and subcutaneous tissue	842	29424		709	22225		604	19373		77	0	2969	77	5	0	705	5
L089	0	164	49379		128	40197		112	34161		L08.9 Local infection of skin and subcutaneous tissue, unspecified	830	29436		699	22235		595	19382		69	0	2860	73	0	0	0	0
L20	0	12	49530		10	40314		9	34263		Atopic dermatitis	171	30695		125	23209		107	20170		0	0	55	0	0	0	0	0
L21	0	9	49533		5	40319		5	34267		Seborrhoeic dermatitis	139	30827		121	23313		107	20270		0	0	47	0	0	0	4	0
L23	0	18	49524		11	40313		10	34262		Allergic contact dermatitis	127	30839		101	23333		87	20290		0	0	39	0	0	0	0	0
L24	0	3	49539		3	40321		3	34269		Irritant contact dermatitis	50	30916		35	23399		30	20347		1	0			0	0
L25	0	5	49537		4	40320		3	34269		Unspecified contact dermatitis	253	30513		187	23247		167	20210		0	0	141	3	0	0	6	0
L27	0	68	49474		60	40264		49	34223		Diagnoses - ICD10: L27 Dermatitis due to substances taken internally	98	30768		83	23351		74	20303		3	0	70	1	1	0	6	0
L270	0	54	49705		47	40277		38	34234		L27.0 Generalised skin eruption due to drugs and medicaments	77	30889		66	23368		59	20318		1	0	35	1	1	0	0	0
L28	0	18	49524		18	40306		13	34259		Diagnoses - ICD10: L28 Lichen simplex chronicus and prurigo	56	30910		43	23391		39	20338		0	0	7	0	0	0	0	0
L29	0	120	49424		93	40233		75	34199		Diagnoses - ICD10: L29 Pruritus	551	30215		415	22919		364	19913		12	0	1268	24	0	0	0	0
L30	0	259	49283		209	40115		177	34095		Diagnoses - ICD10: L30 Other dermatitis	1434	29032		1144	21890		1007	19070		198	1	5698	208	10	0	1976	17
L309	0	238	49304		189	40135		160	34112		L30.9 Dermatitis, unspecified	1288	29178		1028	22006		904	19173		153	0	5071	163	8	0	1588	13
L40	0	323	49220		268	40057		235	34038		Diagnoses - ICD10: L40 Psoriasis	318	30448		262	22972		228	20049		378	5	1442	18	31	0	209	0
L405	0	92	49450		77	40247		68	34204		L40.5 Arthropathic psoriasis	51	30815		44	23290		37	20340		17	0	42	0	1	0	3	0
L409	0	245	49298		204	40121		179	34094		L40.9 Psoriasis, unspecified	243	30523		197	23037		174	20103		201	3	857	10	10	0	92	0
L43	0	96	49446		82	40242		75	34197		Diagnoses - ICD10: L43 Lichen planus	21	30945		20	23414		18	20359		19	0	39	0	1	0	2	0
L439	0	86	49456		73	40251		66	34206		L43.9 Lichen planus, unspecified	20	30946		19	23415		17	20360		15	0	28	0	1	0	2	0
L50	0	63	49479		51	40273		43	34229		Diagnoses - ICD10: L50 Urticaria	536	30430		377	23057		314	20063		4	0	856	10	1	0	101	0
L53	0	58	49702		49	40275		39	34233		Diagnoses - ICD10: L53 Other erythematous conditions	93	30773		79	23255		67	20310		3	0	47	1	1	0	5	0
L539	0	53	49707		45	40279		36	34236		L53.9 Erythematous condition, unspecified	72	30794		61	23273		53	20324		3	0	32	0	1	0	2	0
L55	0	0	49542		0	40324		0	34272		Sunburn	50	30916		45	23389		32	20345		2	0			0	0
L57	0	321	49224		272	40053		228	34045		Diagnoses - ICD10: L57 Skin changes due to chronic exposure to nonionising radiation	807	29759		760	22274		681	19296		379	4	4046	117	34	0	1099	8
L570	0	286	49259		242	40083		202	34071		L57.0 Actinic keratosis	739	30027		694	22540		618	19559		305	3	3532	91	21	0	895	6
L60	0	158	49385		124	40201		96	34176		Diagnoses - ICD10: L60 Nail disorders	451	30115		359	22775		316	19861		42	1	1151	18	4	0	149	0
L600	0	122	49421		97	40228		74	34198		L60.0 Ingrowing nail	277	30389		221	23013		188	20089		16	0	455	6	2	0	0	0
L65	0	20	49523		17	40308		15	34258		Other nonscarring hair loss	463	30503		330	23104		288	20089		0	0	592	5	0	0	0	0
L68	0	6	49536		4	40320		4	34268		Hypertrichosis	102	20310		77	15341		66	13012		0	0	17	0	0	0	0	0
L70	0	6	49536		6	40318		6	34266		Acne	666	30100		489	22945		402	19975		0	0	1099	16	0	0	0	0
L71	0	33	49509		28	40296		24	34248		Diagnoses - ICD10: L71 Rosacea	334	30532		294	23040		267	20010		0	0	527	5	0	0	48	0
L72	0	1226	48325		1023	39307		880	33396		Diagnoses - ICD10: L72 Follicular cysts of skin and subcutaneous tissue	466	30100		382	22752		328	19749		4159	171	5892	300	1231	14	2261	24
L720	0	287	49256		240	40084		208	34064		L72.0 Epidermal cyst	145	30621		114	23220		96	20181		282	3	664	9	19	0	61	0
L721	0	774	48775		652	39677		558	33717		L72.1 Trichilemmal cyst	19	30947		17	23417		14	20363		2175	56	2249	56	401	1	401	1
L729	0	197	49346		158	40167		142	34131		L72.9 Follicular cyst of skin and subcutaneous tissue, unspecified	80	30786		69	23265		58	20219		106	1	264	1	7	0	14	0
L73	0	39	49720		29	40295		21	34251		Diagnoses - ICD10: L73 Other follicular disorders	373	30293		288	22946		246	20031		1	0	454	7	0	0	0	0
L80	0	17	49525		14	40310		10	34262		Vitiligo	42	30924		25	23409		20	20357		0	0	2	0	0	0	0	0
L81	0	120	49422		101	40223		84	34188		Diagnoses - ICD10: L81 Other disorders of pigmentation	437	30429		371	22963		328	19949		29	0	1099	17	2	0	0	0
L814	0	71	49688		60	40264		49	34223		L81.4 Other melanin hyperpigmentation	185	30781		166	23268		146	20231		5	0	203	1	1	0	13	0
L82	0	386	49159		337	39989		285	33989		Diagnoses - ICD10: L82 Seborrhoeic keratosis	607	30259		553	22781		488	19789		583	12	3304	93	57	0	802	5
L84	0	26	49516		20	40304		15	34257		Corns and callosities	122	30844		110	23324		101	20276		0	0	48	0	0	0	0	0
L85	0	80	49462		67	40257		57	34215		Diagnoses - ICD10: L85 Other epidermal thickening	210	30656		158	23176		143	20234		9	0	251	2	1	0	0	0
L859	0	51	49708		39	40285		33	34239		L85.9 Epidermal thickening, unspecified	17	30949		15	23419		15	20362		1	0	7	0	0	0	0	0
L89	0	149	49393		125	40199		101	34171		Decubitus ulcer	62	30904		52	23382		45	20332		50	0	112	0	4	0	7	0
L891	0	80	49679		63	40261		54	34218		L89.1 Stage II decubitus ulcer	24	30942		22	23412		19	20358		9	0	18	0	1	0	1	0
L90	0	383	49161		323	40002		269	34004		Diagnoses - ICD10: L90 Atrophic disorders of skin	374	30192		317	22917		282	19995		513	3	1981	36	0	0	0	0
L900	0	60	49699		53	40271		42	34230		L90.0 Lichen sclerosus et atrophicus	40	30926		35	23399		32	20345		4	0	21	0	0	0	0	0
L905	0	317	49227		266	40059		223	34050		L90.5 Scar conditions and fibrosis of skin	205	30461		175	23059		152	20125		321	1	990	13	0	0	0	0
L91	0	153	49390		118	40206		101	34171		Diagnoses - ICD10: L91 Hypertrophic disorders of skin	416	30350		332	23002		291	19986		33	0	1066	12	4	0	132	0
L918	0	118	49424		93	40231		79	34193		L91.8 Other hypertrophic disorders of skin	355	30411		290	23044		257	20020		19	0	765	9	2	0	68	0
L92	0	61	49481		51	40273		41	34231		Diagnoses - ICD10: L92 Granulomatous disorders of skin and subcutaneous tissue	38	30928		34	23400		29	20348		2	0	15	0	0	0	0	0
L93	0	36	49507		24	40301		17	34255		Lupus erythematosus	83	30783		62	23272		58	20319		0	0	15	0	0	0	0	0
L97	0	137	49406		112	40213		102	34171		Diagnoses - ICD10: L97 Ulcer of lower limb, not elsewhere classified	128	30738		118	23216		103	20174		43	0	259	1	3	0	14	0
L98	0	909	48637		747	39578		635	33637		Diagnoses - ICD10: L98 Other disorders of skin and subcutaneous tissue, not elsewhere classified	1611	28755		1390	21444		1214	18663		2652	82	8370	641	565	6	4478	61
L988	0	105	49437		90	40234		74	34198		L98.8 Other specified disorders of skin and subcutaneous tissue	75	30891		60	23374		47	20330		16	0	64	0	2	0	6	0
L989	0	752	48794		616	39709		530	33742		L98.9 Disorder of skin and subcutaneous tissue, unspecified	1482	28884		1290	21544		1132	18745		1991	53	7687	501	333	1	3762	43
M00	0	50	49709		41	40283		36	34236		Diagnoses - ICD10: M00 Pyogenic arthritis	48	30918		44	23390		39	20338		1	0	14	0	0	0	0	0
M05	0	78	49465		64	40261		49	34224		Diagnoses - ICD10: M05 Seropositive rheumatoid arthritis	135	30831		107	23327		89	20288		5	0	95	2	1	0	6	0
M059	0	68	49691		55	40269		41	34231		M05.9 Seropositive rheumatoid arthritis, unspecified	58	30908		48	23386		40	20337		2	0	21	0	1	0	2	0
M06	0	672	48871		541	39784		443	33830		Diagnoses - ICD10: M06 Other rheumatoid arthritis	407	30459		335	22999		290	20087		1492	28	3196	74	225	0	783	5
M060	0	76	49683		60	40264		45	34227		M06.0 Seronegative rheumatoid arthritis	85	30881		79	23355		69	20308		4	0	57	0	0	0	0	0
M069	0	633	48910		508	39817		421	33852		M06.9 Rheumatoid arthritis, unspecified	336	30530		277	23057		235	20142		1362	19	2728	55	182	0	0	0
M0690	0	151	49609		135	40190		111	34162		M06.90 Rheumatoid arthritis, unspecified (Multiple sites)										58	1	0	0	5	0	0	0
M0699	0	303	49456		245	40079		205	34067		M06.99 Rheumatoid arthritis, unspecified (Site unspecified)										285	3	0	0	23	0	0	0
M07	0	92	49450		77	40247		69	34203		Psoriatic and enteropathic arthropathies	3	30963		3	23431		3	20374		18	0	0	0	1	0	0	0
M073	0	84	49675		68	40256		60	34212		M07.3 Other psoriatic arthropathies										13	0	0	0	1	0	0	0
M10	0	525	49017		428	39896		367	33905		Diagnoses - ICD10: M10 Gout	575	29991		479	22755		431	19746		1027	23	3515	122	119	0	844	5
M109	0	515	49027		420	39904		361	33911		M10.9 Gout, unspecified	512	30154		427	22907		381	19896		994	22	3169	106	109	0	728	4
M1099	0	209	49550		174	40150		148	34124		M10.99 Gout, unspecified (Site unspecified)										124	0	0	0	7	0	0	0
M11	0	55	49487		50	40274		44	34228		Other crystal arthropathies	61	30905		52	23382		47	20330		3	0	29	1	1	0	2	0
M112	0	42	49717		37	40287		33	34239		M11.2 Other chondrocalcinosis	53	30913		45	23389		40	20337		3	0	13	0	0	0	1	0
M12	0	24	49518		19	40305		16	34256		Other specific arthropathies	1101	29165		954	21980		829	19048		0	0	3725	93	0	0	925	8
M13	0	1829	47720		1491	38838		1239	33036		Diagnoses - ICD10: M13 Other arthritis	163	30503		133	23201		113	20264		6155	383	6646	434	2672	37	3203	44
M130	0	139	49620		117	40207		99	34173		M13.0 Polyarthritis, unspecified	92	30674		72	23262		58	20319		50	1	137	1	3	0	7	0
M139	0	1712	47836		1389	38939		1157	33117		M13.9 Arthritis, unspecified										5791	341	0	0	2321	31	0	0
M1390	0	150	49612		120	40207		104	34169		M13.90 Arthritis, unspecified (Multiple sites)										52	0	0	0	4	0	0	0
M1391	0	55	49704		45	40279		39	34233		M13.91 Arthritis, unspecified (Shoulder region)										5	0	0	0	1	0	0	0
M1394	0	130	49629		107	40217		89	34183		M13.94 Arthritis, unspecified (Hand)										27	0	0	0	0	0	0	0
M1396	0	137	49623		116	40208		101	34171		M13.96 Arthritis, unspecified (Lower leg)										47	0	0	0	3	0	0	0
M1397	0	62	49697		57	40267		46	34226		M13.97 Arthritis, unspecified (Ankle and foot)										4	0	0	0	1	0	0	0
M1399	0	526	49234		430	39895		364	33908		M13.99 Arthritis, unspecified (Site unspecified)										1001	12	0	0	121	0	0	0
M15	0	655	48889		555	39770		449	33824		Diagnoses - ICD10: M15 Polyarthrosis	493	30373		459	22875		407	19870		1462	39	3897	135	239	0	1091	8
M150	0	96	49446		84	40240		70	34202		M15.0 Primary generalised (osteo)arthrosis	321	30545		299	23035		266	20011		8	0	753	8	1	0	69	0
M159	0	559	48985		471	39854		378	33895		M15.9 Polyarthrosis, unspecified	199	30767		187	23247		165	20212		1054	27	1984	57	0	0	0	0
M16	0	1438	48107		1242	39083		1047	33226		Diagnoses - ICD10: M16 Coxarthrosis [arthrosis of hip]	832	29634		745	22189		656	19321		5137	245	8060	576	1873	23	4141	59
M160	0	97	49446		89	40235		75	34197		M16.0 Primary coxarthrosis, bilateral	293	30273		258	22776		220	19857		17	0	550	9	2	0	55	0
M161	0	423	49120		359	39965		298	33974		M16.1 Other primary coxarthrosis	499	30367		446	22888		392	19985		692	13	2855	73	65	0	621	4
M169	0	1026	48519		897	39428		755	33518		M16.9 Coxarthrosis, unspecified	245	30621		226	23108		203	20074		3397	116	4577	182	908	10	0	0
M17	0	2928	46620		2453	37875		2062	32213		Diagnoses - ICD10: M17 Gonarthrosis [arthrosis of knee]	1400	29166		1247	21887		1086	19091		9258	992	11460	1712	5667	169	8442	405
M170	0	174	49368		150	40174		127	34145		M17.0 Primary gonarthrosis, bilateral	302	30564		276	23058		240	20137		83	1	918	11	6	0	103	0
M171	0	687	48857		575	39749		484	33788		M17.1 Other primary gonarthrosis	1244	29422		1105	22129		960	19217		1740	51	6855	371	271	0	3019	30
M179	0	2341	47207		1953	38375		1644	32631		M17.9 Gonarthrosis, unspecified	79	30787		72	23262		63	20214		7933	665	8126	688	4192	80	4206	78
M18	0	238	49304		213	40111		184	34088		Diagnoses - ICD10: M18 Arthrosis of first carpometacarpal joint	174	30692		160	23174		139	20138		209	2	736	9	0	0	0	0
M189	0	181	49361		162	40162		143	34129		M18.9 Arthrosis of first carpometacarpal joint, unspecified	37	30929		34	23400		31	20346		111	2	190	3	0	0	0	0
M19	0	2417	47133		1990	38340		1691	32586		Diagnoses - ICD10: M19 Other arthrosis	4341	25525		3836	18598		3356	16121		8126	699	13325	3007	4295	83	11119	1079
M190	0	239	49304		202	40123		177	34096		M19.0 Primary arthrosis of other joints	1693	28773		1493	21541		1304	18773		186	0	6806	409	10	0	2973	27
M1907	0	88	49671		75	40249		60	34212		M19.07 Primary arthrosis of other joints (Ankle and foot)	423	30343		379	22955		340	19937		4	0	1094	17	1	0	0	0
M199	0	2214	47335		1815	38514		1536	32740		M19.9 Arthrosis, unspecified	3576	26490		3167	19467		2779	16898		7517	575	12782	2500	3747	69	10260	766
M1990	0	78	49681		65	40259		50	34222		M19.90 Arthrosis, unspecified (Multiple sites)	3570	26496		3161	19473		2773	16904		6	0	10672	1270	0	0	0	0
M1991	0	295	49466		229	40096		203	34070		M19.91 Arthrosis, unspecified (Shoulder region)	31	30935		29	23405		27	20350		290	3	378	3	16	0	24	0
M1994	0	188	49572		159	40165		133	34139		M19.94 Arthrosis, unspecified (Hand)										90	0	0	0	7	0	0	0
M1997	0	313	49447		255	40070		217	34056		M19.97 Arthrosis, unspecified (Ankle and foot)										324	5	0	0	25	0	0	0
M1999	0	548	49213		454	39872		378	33895		M19.99 Arthrosis, unspecified (Site unspecified)										1076	27	0	0	142	0	0	0
M20	0	1286	48261		1074	39255		896	33381		Diagnoses - ICD10: M20 Acquired deformities of fingers and toes	319	30447		271	22963		239	19938		4334	185	5610	274	1373	16	2124	22
M201	0	901	48645		738	39590		612	33664		M20.1 Hallux valgus (acquired)	154	30712		128	23206		111	20166		2577	77	3222	100	554	5	770	7
M202	0	191	49351		169	40155		133	34139		M20.2 Hallux rigidus	32	30834		29	23305		28	20249		97	0	155	0	7	0	7	0
M204	0	240	49303		204	40121		175	34098		M20.4 Other hammer toe(s) (acquired)	125	30741		108	23226		95	20182		188	3	485	5	10	0	46	0
M205	0	224	49319		194	40131		165	34108		M20.5 Other deformities of toe(s) (acquired)	36	30930		33	23401		31	20346		144	0	212	1	0	0	0	0
M21	0	220	49322		177	40147		154	34118		Diagnoses - ICD10: M21 Other acquired deformities of limbs	478	30188		399	22835		334	19943		132	1	1577	23	7	0	259	0
M211	0	36	49723		30	40294		28	34244		M21.1 Varus deformity, not elsewhere classified	20	30946		17	23417		14	20363		1	0	5	0	0	0	1	0
M22	0	151	49392		125	40199		107	34165		Diagnoses - ICD10: M22 Disorders of patella	331	30335		278	22856		237	19840		42	0	793	6	4	0	93	0
M224	0	62	49698		50	40274		47	34225		M22.4 Chondromalacia patellae	268	30398		232	22902		195	19882		4	0	339	1	1	0	0	0
M23	0	2263	47290		1855	38477		1575	32704		Diagnoses - ICD10: M23 Internal derangement of knee	496	30170		423	22711		361	19716		7646	604	8878	816	3868	71	5084	110
M232	0	1619	47930		1319	39010		1128	33149		M23.2 Derangement of meniscus due to old tear or injury	107	30759		90	23244		78	20199		5598	288	5969	321	2098	24	2432	27
M2320	0	180	49579		145	40179		124	34148		M23.20 Derangement of meniscus due to old tear or injury (Multiple sites)	45	30921		41	23393		34	20343		80	0	131	1	5	0	7	0
M2321	0	66	49694		51	40274		47	34226		M23.21 Derangement of meniscus due to old tear or injury (Anterior cruciate ligament or Anterior horn of medial meniscus)	3	30963		1	23433		0	20377		5	0	0	0	1	0	0	0
M2322	0	472	49290		400	39926		346	33928		M23.22 Derangement of meniscus due to old tear or injury (Posterior cruciate ligament or Posterior horn of medial meniscus)	45	30821		38	23296		36	20241		895	11	1065	17	91	0	136	0
M2323	0	585	49177		471	39855		398	33876		M23.23 Derangement of meniscus due to old tear or injury (Medial collateral ligament or Other and unspecified medial meniscus)	14	30952		13	23421		13	20364		1184	18	1236	17	150	0	0	0
M2326	0	156	49604		128	40197		109	34164		M23.26 Derangement of meniscus due to old tear or injury (Other and unspecified lateral meniscus)	14	30952		12	23422		11	20366		55	1	70	1	4	0	0	0
M233	0	578	48968		478	39849		417	33857		M23.3 Other meniscus derangements	219	30647		185	23149		158	20119		1285	24	2175	39	155	0	400	1
M2330	0	68	49691		50	40274		45	34227		M23.30 Other meniscus derangements (Multiple sites)	121	30845		101	23333		85	20292		2	0	79	0	1	0	0	0
M2332	0	120	49640		101	40224		90	34183		M23.32 Other meniscus derangements (Posterior cruciate ligament or Posterior horn of medial meniscus)	98	30768		89	23245		75	20202		37	0	156	1	2	0	7	0
M2333	0	202	49558		164	40161		138	34134		M23.33 Other meniscus derangements (Medial collateral ligament or Other and unspecified medial meniscus)	6	30960		4	23430		4	20373		95	0	100	0	7	0	7	0
M2336	0	93	49666		81	40243		73	34199		M23.36 Other meniscus derangements (Other and unspecified lateral meniscus)	5	30861		4	23330		4	20273		17	0	20	0	1	0	0	0
M234	0	120	49640		88	40237		77	34196		M23.4 Loose body in knee	59	30807		50	23284		35	20242		10	0	44	0	1	0	6	0
M238	0	294	49250		245	40081		202	34071		M23.8 Other internal derangements of knee	56	30810		46	23288		44	20233		257	4	406	4	23	0	0	0
M2381	0	74	49686		57	40268		48	34225		M23.81 Other internal derangements of knee (Anterior cruciate ligament or Anterior horn of medial meniscus)										5	0	0	0	1	0	0	0
M24	0	377	49166		303	40022		265	34008		Diagnoses - ICD10: M24 Other specific joint derangements	437	30329		371	22963		315	19962		512	6	2151	48	45	0	392	2
M241	0	146	49614		113	40212		99	34174		M24.1 Other articular cartilage disorders	120	30746		102	23232		82	20195		46	1	215	1	3	0	12	0
M2416	0	79	49681		59	40266		53	34220		M24.16 Other articular cartilage disorders (Lower leg)										11	0	0	0	1	0	0	0
M242	0	48	49711		39	40285		32	34240		M24.2 Disorder of ligament	37	30929		26	23408		21	20356		2	0	4	0	0	0	0	0
M25	0	1908	47641		1526	38800		1299	32975		Diagnoses - ICD10: M25 Other joint disorders, not elsewhere classified	7791	20275		6435	14799		5518	12759		6445	420	14088	4110	2795	38	12493	1804
M254	0	173	49370		135	40190		118	34155		M25.4 Effusion of joint	1175	29191		980	21954		851	19126		55	0	4435	142	5	0	1281	10
M2546	0	98	49661		77	40247		65	34207		M25.46 Effusion of joint (Lower leg)	681	29785		558	22476		484	19593		14	0	1906	31	1	0	313	1
M255	0	1209	48337		950	39375		811	33462		M25.5 Pain in joint	7425	20741		6138	15096		5267	13010		3803	117	13768	3603	1035	11	11964	1504
M2550	0	42	49717		33	40291		29	34243		M25.50 Pain in joint (Multiple sites)	1224	29442		994	22140		864	19313		1	0	4014	107	0	0	1012	9
M2551	0	173	49587		130	40195		112	34161		M25.51 Pain in joint (Shoulder region)	2728	26938		2275	20259		1984	17493		58	0	8977	804	5	0	5192	97
M2555	0	260	49500		194	40130		165	34107		M25.55 Pain in joint (Pelvic region and thigh)	2020	28146		1736	20998		1502	18275		167	1	7701	512	8	0	3742	41
M2556	0	348	49413		284	40040		240	34032		M25.56 Pain in joint (Lower leg)	3274	26092		2709	19425		2346	16831		397	6	10197	1116	0	0	0	0
M2557	0	114	49645		88	40236		75	34197		M25.57 Pain in joint (Ankle and foot)	988	29478		807	22327		686	19391		12	0	3170	73	0	0	0	0
M256	0	105	49438		90	40234		79	34193		M25.6 Stiffness of joint, not elsewhere classified	213	30753		181	23253		160	20217		18	0	357	2	2	0	0	0
M257	0	378	49165		314	40010		266	34006		M25.7 Osteophyte	377	30589		329	23105		296	20081		530	7	2018	39	49	0	350	1
M2576	0	103	49657		78	40246		67	34205		M25.76 Osteophyte (Lower leg)	63	30903		54	23380		50	20327		19	0	65	0	1	0	5	0
M2577	0	93	49666		78	40246		63	34209		M25.77 Osteophyte (Ankle and foot)	34	30932		30	23404		26	20351		11	1	31	1	1	0	0	0
M258	0	109	49433		90	40234		74	34198		M25.8 Other specified joint disorders	329	30337		277	22957		227	19950		19	0	596	6	2	0	59	0
M30	0	18	49524		17	40307		15	34257		Polyarteritis nodosa and related conditions	38	30928		31	23403		25	20352		0	0	3	0	0	0	1	0
M31	0	71	49471		57	40267		48	34224		Diagnoses - ICD10: M31 Other necrotising vasculopathies	27	30939		23	23411		20	20357		5	0	12	0	0	0	0	0
M316	0	40	49719		36	40288		31	34241		M31.6 Other giant cell arteritis	18	30948		17	23417		15	20362		1	0	2	0	0	0	0	0
M32	0	64	49696		47	40277		39	34233		Systemic lupus erythematosus	107	30759		78	23256		69	20308		1	0	51	0	0	0	0	0
M329	0	59	49701		43	40281		35	34237		M32.9 Systemic lupus erythematosus, unspecified	100	30766		74	23260		65	20312		1	0	40	0	0	0	0	0
M34	0	31	49511		22	40302		18	34254		Systemic sclerosis	21	30945		20	23414		16	20361		0	0	1	0	0	0	0	0
M35	0	270	49272		216	40108		183	34089		Diagnoses - ICD10: M35 Other systemic involvement of connective tissue	264	30502		225	23109		187	20190		219	1	947	10	0	0	0	0
M350	0	82	49677		64	40260		56	34216		M35.0 Sicca syndrome [Sjogren]	101	30865		87	23347		77	20300		9	0	86	0	1	0	6	0
M353	0	149	49393		124	40200		103	34169		M35.3 Polymyalgia rheumatica	60	30906		58	23376		46	20331		54	0	128	0	0	0	0	0
M40	0	38	49504		28	40296		26	34246		Kyphosis and lordosis	143	30823		123	23311		104	20273		1	0	79	0	0	0	6	0
M41	0	163	49380		134	40191		106	34167		Diagnoses - ICD10: M41 Scoliosis	693	29873		608	22426		523	19454		61	0	2428	50	0	0	0	0
M419	0	155	49388		129	40196		103	34170		M41.9 Scoliosis, unspecified	338	30428		299	22935		253	19924		57	0	831	9	0	0	0	0
M43	0	247	49296		203	40122		174	34099		Diagnoses - ICD10: M43 Other deforming dorsopathies	1074	29292		927	22107		802	19175		194	1	4473	158	10	0	1380	11
M431	0	188	49355		154	40171		131	34142		M43.1 Spondylolisthesis	814	29552		709	22325		618	19359		105	1	3165	72	6	0	766	5
M4316	0	121	49639		98	40227		81	34192		M43.16 Spondylolisthesis (Lumbar region)	475	29891		422	22612		367	19610		28	0	1349	20	2	0	208	0
M45	0	80	49463		64	40261		51	34222		Diagnoses - ICD10: M45 Ankylosing spondylitis	44	30922		33	23401		30	20347		4	0	20	0	1	0	2	0
M46	0	208	49334		163	40161		138	34134		Diagnoses - ICD10: M46 Other inflammatory spondylopathies	626	29840		537	22497		469	19508		93	1	2281	45	7	0	423	2
M469	0	173	49586		136	40188		112	34160		M46.9 Inflammatory spondylopathy, unspecified	189	30377		164	22970		147	19930		58	0	392	3	5	0	34	0
M47	0	1186	48363		950	39379		790	33487		Diagnoses - ICD10: M47 Spondylosis	2138	27828		1872	20762		1624	18053		3679	142	10007	1080	0	0	0	0
M472	0	105	49438		86	40238		66	34206		M47.2 Other spondylosis with radiculopathy	422	30444		370	22964		318	20059		10	0	946	10	0	0	0	0
M478	0	718	48829		594	39734		491	33785		M47.8 Other spondylosis	1930	28136		1688	21046		1462	18215		1769	49	8709	690	0	0	0	0
M4780	0	53	49707		41	40283		38	34234		M47.80 Other spondylosis (Multiple sites in spine)										7	0	0	0	0	0	0	0
M4782	0	287	49475		243	40084		202	34073		M47.82 Other spondylosis (Cervical region)										277	2	0	0	0	0	0	0
M4786	0	230	49530		184	40141		157	34116		M47.86 Other spondylosis (Lumbar region)										143	1	0	0	8	0	0	0
M4787	0	67	49692		51	40273		41	34231		M47.87 Other spondylosis (Lumbosacral region)										4	0	0	0	1	0	0	0
M479	0	481	49063		370	39956		312	33962		M47.9 Spondylosis, unspecified	115	30851		104	23330		90	20287		725	7	1175	24	0	0	0	0
M4792	0	80	49680		66	40259		57	34216		M47.92 Spondylosis, unspecified (Cervical region)										7	0	0	0	1	0	0	0
M4796	0	103	49657		72	40253		66	34207		M47.96 Spondylosis, unspecified (Lumbar region)										10	0	0	0	0	0	0	0
M4799	0	93	49666		75	40249		64	34208		M47.99 Spondylosis, unspecified (Site unspecified)										13	0	0	0	1	0	0	0
M48	0	585	48959		469	39856		396	33877		Diagnoses - ICD10: M48 Other spondylopathies	1584	28882		1383	21751		1201	18976		1143	23	7414	456	149	0	3562	35
M480	0	532	49012		428	39897		361	33912		M48.0 Spinal stenosis	1467	29099		1279	21955		1117	19060		939	21	6917	391	0	0	0	0
M4802	0	60	49700		48	40276		45	34227		M48.02 Spinal stenosis (Cervical region)	557	30409		474	22960		416	19961		2	0	1384	19	0	0	0	0
M4806	0	358	49402		283	40042		238	34035		M48.06 Spinal stenosis (Lumbar region)	941	29625		841	22393		732	19445		390	4	4472	164	35	0	1318	9
M50	0	213	49330		164	40160		135	34137		Diagnoses - ICD10: M50 Cervical disk disorders	1249	29417		1074	22160		945	19232		93	1	4971	207	7	0	1606	12
M500	0	54	49705		45	40279		38	34234		M50.0 Cervical disk disorder with myelopathy	96	30870		86	23348		78	20299		3	0	57	0	1	0	4	0
M501	0	64	49695		50	40274		39	34233		M50.1 Cervical disk disorder with radiculopathy	170	30796		140	23294		125	20252		4	0	133	0	1	0	7	0
M502	0	55	49705		42	40282		38	34234		M50.2 Other cervical disk displacement	410	30556		334	23100		285	20092		3	0	691	5	0	0	64	0
M503	0	55	49705		39	40285		31	34241		M50.3 Other cervical disk degeneration	954	29712		824	22410		724	19453		2	0	3096	86	0	0	686	5
M51	0	1073	48471		865	39460		736	33537		Diagnoses - ICD10: M51 Other intervertebral disk disorders	2380	27486		2072	20662		1788	17889		3266	123	10227	1094	839	9	6569	175
M511	0	435	49108		350	39975		307	33966		M51.1 Lumbar and other intervertebral disk disorders with radiculopathy	511	30155		441	22693		383	19694		700	7	2838	71	63	0	596	4
M512	0	406	49137		322	40002		267	34005		M51.2 Other specified intervertebral disk displacement	1048	29518		906	22328		782	19395		516	10	4880	182	49	0	1635	12
M513	0	396	49146		313	40011		267	34005		M51.3 Other specified intervertebral disk degeneration	1826	28140		1583	21151		1371	18306		532	4	7510	466	49	0	3691	38
M53	0	71	49471		52	40272		44	34228		Diagnoses - ICD10: M53 Other dorsopathies, not elsewhere classified	697	30169		591	22743		510	19767		3	0	1888	26	1	0	366	1
M533	0	47	49712		35	40289		32	34240		M53.3 Sacrococcygeal disorders, not elsewhere classified	426	30440		363	22971		309	19968		2	0	776	9	0	0	0	0
M54	0	2130	47418		1673	38655		1408	32867		Diagnoses - ICD10: M54 Dorsalgia	7212	20954		5921	15713		5087	13690		6974	516	13964	3951	3287	54	12389	1731
M541	0	179	49363		141	40183		121	34151		M54.1 Radiculopathy	1756	28510		1487	21247		1263	18614		68	0	6478	344	0	0	0	0
M5416	0	89	49670		75	40249		66	34206		M54.16 Radiculopathy (Lumbar region)	939	29627		794	22240		678	19399		8	0	3054	78	0	0	0	0
M542	0	254	49289		195	40130		164	34109		M54.2 Cervicalgia	2670	27596		2192	20742		1893	17984		165	2	8921	761	8	0	5272	97
M5422	0	123	49637		91	40234		76	34197		M54.22 Cervicalgia (Cervical region)										18	0	0	0	0	0	0	0
M543	0	257	49286		197	40128		165	34107		M54.3 Sciatica	716	30150		589	22845		509	19868		169	2	2701	60	9	0	571	4
M5439	0	67	49692		57	40267		47	34225		M54.39 Sciatica (Site unspecified)										3	0	0	0	1	0	0	0
M544	0	81	49461		68	40256		58	34214		M54.4 Lumbago with sciatica	1137	29129		942	22092		806	19171		11	0	3794	102	0	0	0	0
M545	0	1154	48392		898	39428		755	33519		M54.5 Low back pain	4057	25009		3356	18878		2884	16393		3469	126	12020	2011	908	10	9147	507
M5456	0	370	49389		280	40044		241	34031		M54.56 Low back pain (Lumbar region)										445	8	0	0	0	0	0	0
M5457	0	123	49636		96	40228		80	34192		M54.57 Low back pain (Lumbosacral region)										22	0	0	0	2	0	0	0
M5459	0	299	49462		231	40095		189	34085		M54.59 Low back pain (Site unspecified)										218	4	0	0	16	0	0	0
M549	0	620	48922		479	39845		416	33856		M54.9 Dorsalgia, unspecified	2697	27569		2191	20743		1873	18104		1291	29	9649	965	0	0	0	0
M5499	0	234	49525		196	40128		165	34107		M54.99 Dorsalgia, unspecified (Site unspecified)										171	1	0	0	9	0	0	0
M60	0	39	49503		33	40291		28	34244		Diagnoses - ICD10: M60 Myositis	65	30901		55	23379		49	20328		1	0	13	0	0	0	2	0
M62	0	145	49397		114	40210		87	34185		Diagnoses - ICD10: M62 Other disorders of muscle	1701	28665		1376	21758		1183	18994		26	1	5959	287	3	0	2490	21
M628	0	90	49669		68	40256		52	34220		M62.8 Other specified disorders of muscle	1486	28880		1188	21946		1019	19158		7	0	4998	189	1	0	1734	14
M65	0	783	48763		641	39685		535	33738		Diagnoses - ICD10: M65 Synovitis and tenosynovitis	843	29623		701	22333		604	19373		2080	48	5513	216	382	1	1998	16
M653	0	388	49158		326	40000		275	33998		M65.3 Trigger finger	250	30616		217	23117		193	20084		591	7	1552	24	51	0	226	0
M6534	0	144	49616		123	40201		98	34174		M65.34 Trigger finger-Hand	58	30908		48	23386		42	20335		36	0	103	1	4	0	6	0
M659	0	300	49242		240	40084		200	34072		M65.9 Synovitis and tenosynovitis, unspecified	202	30664		166	23268		140	20237		278	2	811	4	19	0	92	0
M6596	0	112	49647		89	40235		70	34202		M65.96 Synovitis and tenosynovitis, unspecified (Lower leg)										13	0	0	0	2	0	0	0
M66	0	74	49468		63	40261		50	34222		Diagnoses - ICD10: M66 Spontaneous rupture of synovium and tendon	72	30894		62	23372		52	20325		5	0	46	0	1	0	4	0
M67	0	628	48914		517	39807		432	33840		Diagnoses - ICD10: M67 Other disorders of synovium and tendon	791	29875		683	22551		589	19588		1399	30	4895	186	191	0	1586	12
M674	0	454	49088		370	39954		307	33965		M67.4 Ganglion	272	30694		230	23204		199	20178		718	5	1825	36	72	0	288	0
M678	0	96	49663		81	40243		72	34200		M67.8 Other specified disorders of synovium and tendon	158	30608		137	23197		122	20155		20	0	230	3	1	0	10	0
M70	0	249	49293		202	40122		175	34097		Diagnoses - ICD10: M70 Soft tissue disorders related to use, overuse and pressure	440	30326		385	22849		353	19824		178	1	1836	37	10	0	260	1
M702	0	49	49710		39	40285		36	34236		M70.2 Olecranon bursitis	93	30873		85	23349		79	20298		4	0	58	0	0	0	0	0
M706	0	120	49639		92	40232		78	34194		M70.6 Trochanteric bursitis	223	30543		191	23043		172	20005		19	0	368	2	0	0	0	0
M71	0	127	49415		97	40227		77	34195		Diagnoses - ICD10: M71 Other bursopathies	722	29944		629	22705		539	19738		20	0	2326	54	2	0	448	1
M712	0	70	49689		49	40275		38	34234		M71.2 Synovial cyst of popliteal space [Baker]	359	30307		307	23027		269	20008		3	0	623	4	1	0	53	0
M72	0	578	48965		508	39817		426	33847		Diagnoses - ICD10: M72 Fibroblastic disorders	585	30281		480	22854		412	19965		1340	31	3660	109	182	0	1027	7
M720	0	494	49049		440	39885		367	33906		M72.0 Palmar fascial fibromatosis [Dupuytren]	78	30888		73	23361		67	20310		986	21	1286	27	129	0	171	0
M7204	0	178	49582		162	40163		130	34143		M72.04 Palmar fascial fibromatosis [Dupuytren]-Hand										81	0	0	0	7	0	0	0
M722	0	66	49693		52	40272		46	34226		M72.2 Plantar fascial fibromatosis	503	30363		401	22933		341	20036		4	0	1042	13	0	0	0	0
M75	0	1485	48061		1172	39154		999	33275		Diagnoses - ICD10: M75 Shoulder lesions	1128	29338		980	22054		847	19130		4876	253	8435	695	1642	20	4590	74
M750	0	292	49251		235	40089		203	34069		M75.0 Adhesive capsulitis of shoulder	99	30867		80	23354		69	20308		258	4	527	6	0	0	0	0
M751	0	594	48949		474	39850		408	33864		M75.1 Rotator cuff syndrome	521	30245		458	22776		401	19776		1279	32	3666	99	154	0	901	7
M754	0	824	48721		655	39670		554	33719		M75.4 Impingement syndrome of shoulder	287	30579		243	23091		210	20067		2193	44	3455	96	406	2	0	0
M755	0	116	49645		82	40243		71	34202		M75.5 Bursitis of shoulder	191	30775		168	23266		144	20233		13	0	286	2	1	0	0	0
M758	0	239	49304		186	40138		156	34116		M75.8 Other shoulder lesions	396	30070		356	22678		309	19668		152	2	1430	19	8	0	211	0
M76	0	70	49472		57	40267		47	34225		Diagnoses - ICD10: M76 Enthesopathies of lower limb, excluding foot	552	30114		470	22764		403	19774		6	0	1352	21	1	0	202	1
M77	0	282	49261		234	40091		198	34075		Diagnoses - ICD10: M77 Other enthesopathies	1031	29735		836	22398		705	19472		258	3	4115	124	0	0	0	0
M771	0	110	49432		93	40231		75	34197		M77.1 Lateral epicondylitis	279	30587		219	23115		184	20093		18	0	435	5	2	0	43	0
M774	0	54	49705		44	40280		39	34233		M77.4 Metatarsalgia	54	30912		46	23388		38	20339		2	0	13	0	1	0	2	0
M779	0	63	49696		52	40272		40	34232		M77.9 Enthesopathy, unspecified	272	30594		232	23102		201	20076		2	0	400	2	1	0	33	0
M79	0	1837	47715		1493	38839		1263	33015		Diagnoses - ICD10: M79 Other soft tissue disorders, not elsewhere classified	5728	22038		4724	16210		4072	14005		6285	391	13429	3224	2672	37	11373	1213
M790	0	122	49637		98	40226		82	34190		M79.0 Rheumatism, unspecified	12	30954		10	23424		9	20368		22	0	31	0	0	0	0	0
M7909	0	75	49684		61	40263		50	34222		M79.09 Rheumatism, unspecified (Site unspecified)										5	0	0	0	0	0	0	0
M791	0	81	49678		63	40261		53	34219		M79.1 Myalgia	1248	29118		1009	21925		868	19109		7	0	4184	141	0	0	0	0
M792	0	56	49703		43	40281		33	34239		M79.2 Neuralgia and neuritis, unspecified	304	30562		251	23083		217	20160		1	0	379	3	0	0	30	0
M796	0	914	48634		741	39587		637	33639		M79.6 Pain in limb	4451	23615		3663	17471		3163	15114		2669	69	12221	2019	558	6	9359	560
M7960	0	56	49703		46	40278		41	34231		M79.60 Pain in limb (Multiple sites)	2154	27512		1785	20649		1534	18043		4	0	7350	411	0	0	0	0
M7962	0	45	49715		38	40287		30	34243		M79.62 Pain in limb (Upper arm)	84	30882		68	23366		55	20322		2	0	28	0	0	0	2	0
M7965	0	120	49640		93	40232		83	34190		M79.65 Pain in limb (Pelvic region and thigh)	108	30858		93	23341		82	20295		26	0	152	0	2	0	7	0
M7966	0	430	49331		347	39978		300	33973		M79.66 Pain in limb (Lower leg)	438	30128		364	22770		318	19759		669	8	2389	52	63	0	457	3
M7967	0	77	49682		62	40262		53	34219		M79.67 Pain in limb (Ankle and foot)	1984	27682		1644	20690		1423	17954		10	0	6850	364	1	0	2894	26
M797	0	204	49340		160	40166		125	34149		M79.7 Fibromyalgia	487	30479		425	23009		367	20010		79	0	1680	29	0	0	0	0
M7979	0	63	49696		41	40283		34	34238		M79.79 Fibromyalgia (Site unspecified)										4	0	0	0	0	0	0	0
M798	0	700	48845		589	39738		506	33767		M79.8 Other specified soft tissue disorders	966	29100		813	21921		716	19061		1851	48	5889	273	286	0	2186	19
M7986	0	459	49303		383	39944		329	33944		M79.86 Other specified soft tissue disorders (Lower leg)										788	8	0	0	76	0	0	0
M80	0	124	49421		95	40231		81	34192		Diagnoses - ICD10: M80 Osteoporosis with pathological fracture	68	30898		68	23366		59	20318		24	0	101	0	2	0	0	0
M809	0	69	49691		60	40265		50	34223		M80.9 Unspecified osteoporosis with pathological fracture										6	0	0	0	0	0	0	0
M81	0	958	48590		781	39547		658	33617		Diagnoses - ICD10: M81 Osteoporosis without pathological fracture	1353	29413		1230	22104		1084	19193		2826	91	8057	571	0	0	0	0
M819	0	926	48622		763	39565		643	33632		M81.9 Osteoporosis, unspecified										2732	87	0	0	0	0	0	0
M8199	0	432	49330		359	39967		312	33961		M81.99 Osteoporosis, unspecified (Site unspecified)										736	13	0	0	0	0	0	0
M84	0	192	49351		167	40158		141	34131		Diagnoses - ICD10: M84 Disorders of continuity of bone	108	30758		97	23237		80	20197		102	0	328	3	7	0	27	0
M841	0	112	49431		100	40225		84	34188		M84.1 Nonunion of fracture [pseudarthrosis]										31	0	0	0	2	0	0	0
M85	0	217	49328		171	40155		140	34134		Diagnoses - ICD10: M85 Other disorders of bone density and structure	2062	28104		1873	20861		1636	18041		114	0	7915	588	0	0	0	0
M858	0	169	49593		134	40192		110	34164		M85.8 Other specified disorders of bone density and structure	1962	28204		1781	20953		1553	18124		59	0	7501	525	5	0	3804	45
M86	0	77	49683		63	40262		55	34218		Diagnoses - ICD10: M86 Osteomyelitis	131	30835		120	23314		106	20271		10	0	155	0	0	0	0	0
M869	0	53	49707		41	40284		34	34239		M86.9 Osteomyelitis, unspecified	113	30853		104	23330		93	20284		5	0	83	0	0	0	6	0
M87	0	56	49704		48	40277		45	34228		Diagnoses - ICD10: M87 Osteonecrosis	48	30918		42	23392		34	20343		6	0	18	0	1	0	2	0
M89	0	172	49370		125	40199		102	34170		Diagnoses - ICD10: M89 Other disorders of bone	1047	29519		929	22105		816	19161		44	0	4074	123	4	0	1124	10
M898	0	39	49720		24	40300		19	34253		M89.8 Other specified disorders of bone	309	30657		267	23167		231	20146		1	0	388	3	0	0	36	0
M899	0	98	49444		77	40247		63	34209		M89.9 Disorder of bone, unspecified	772	29794		694	22340		611	19366		10	0	2613	65	1	0	549	3
M90	0	42	49718		33	40292		29	34244		Osteopathies in diseases classified elsewhere	10	30956		9	23425		8	20369		2	0	2	0	0	0	0	0
M93	0	40	49502		30	40294		25	34247		Diagnoses - ICD10: M93 Other osteochondropathies	32	30934		27	23407		19	20358		0	0	3	0	0	0	1	0
M94	0	132	49412		100	40226		78	34195		Diagnoses - ICD10: M94 Other disorders of cartilage	1166	29500		1002	22132		877	19200		32	0	4301	130	0	0	0	0
M948	0	82	49678		66	40259		53	34220		M94.8 Other specified disorders of cartilage	223	30743		196	23238		168	20209		8	0	315	1	0	0	0	0
M95	0	39	49503		31	40293		24	34248		Diagnoses - ICD10: M95 Other acquired deformities of musculoskeletal system and connective tissue	64	30802		58	23276		53	20324		1	0	23	0	0	0	2	0
M96	0	52	49707		43	40281		38	34234		Diagnoses - ICD10: M96 Postprocedural musculoskeletal disorders, not elsewhere classified	201	30565		189	23045		159	20118		4	0	220	2	0	0	16	0
M99	0	24	49518		21	40303		18	34254		Biomechanical lesions	558	30208		485	22749		412	19765		1	0	1247	17	0	0	0	0
N02	0	59	49483		52	40272		43	34229		Diagnoses - ICD10: N02 Recurrent and persistent haematuria	30	30936		27	23407		22	20355		7	0	19	1	1	0	1	0
N029	0	35	49724		30	40294		25	34247		N02.9 Unspecified	23	30943		23	23411		20	20357		1	0	6	0	0	0	0	0
N03	0	86	49457		72	40252		57	34215		Chronic nephritic syndrome	9	30957		8	23426		7	20370		10	0	15	0	1	0	1	0
N039	0	79	49680		68	40256		54	34218		N03.9 Unspecified	4	30962		3	23431		3	20374		8	0	0	0	1	0	0	0
N05	0	39	49503		27	40297		22	34250		Unspecified nephritic syndrome	57	30909		44	23390		35	20342		0	0	9	0	0	0	1	0
N10	0	25	49517		19	40305		18	34254		Diagnoses - ICD10: N10 Acute tubulo-interstitial nephritis	105	30761		76	23258		62	20315		0	0	22	0	0	0	0	0
N12	0	168	49375		132	40192		109	34163		Diagnoses - ICD10: N12 Tubulo-interstitial nephritis, not specified as acute or chronic	361	30405		264	23070		211	20166		63	1	685	11	5	0	73	0
N13	0	391	49152		310	40015		272	34001		Diagnoses - ICD10: N13 Obstructive and reflux uropathy	522	30044		451	22683		381	19796		568	8	2611	68	47	0	546	3
N132	0	128	49415		99	40226		85	34188		N13.2 Hydronephrosis with renal and ureteral calculous obstruction	133	30733		112	23222		91	20286		36	0	189	0	2	0	0	0
N133	0	159	49383		127	40197		114	34158		N13.3 Other and unspecified hydronephrosis	274	30392		239	22895		203	19974		75	2	688	9	4	0	0	0
N135	0	59	49700		50	40274		45	34227		N13.5 Kinking and stricture of ureter without hydronephrosis	31	30935		27	23407		25	20352		6	0	12	0	1	0	1	0
N15	0	14	49528		12	40312		8	34264		Other renal tubulo interstitial diseases	42	30924		31	23403		28	20349		0	0	4	0	0	0	0	0
N17	0	725	48824		579	39750		495	33781		Diagnoses - ICD10: N17 Acute renal failure	452	30114		388	22846		321	19956		1793	41	3674	118	275	0	997	7
N179	0	715	48834		571	39758		487	33789		N17.9 Acute renal failure, unspecified	445	30121		382	22852		317	19960		1741	39	3596	111	264	0	972	7
N18	0	726	48820		589	39737		483	33791		Diagnoses - ICD10: N18 Chronic renal failure	986	29580		879	22355		747	19530		1757	32	5847	302	286	0	2393	20
N183	0	385	49160		321	40004		256	34017		N18.3 Chronic kidney disease, stage 3	732	30034		664	22570		564	19713		487	6	3551	105	49	0	1001	9
N184	0	38	49722		31	40294		27	34246		N18.4 Chronic kidney disease, stage 4	75	30891		69	23365		61	20316		1	0	22	0	0	0	0	0
N185	0	70	49689		48	40276		41	34231		N18.5 Chronic kidney disease, stage 5	22	30944		20	23414		18	20359		3	0	6	0	1	0	1	0
N189	0	374	49169		305	40020		252	34021		N18.9 Chronic renal failure, unspecified	393	30273		343	22991		285	20092		463	3	1948	39	45	0	353	2
N19	0	179	49365		138	40187		119	34154		Diagnoses - ICD10: N19 Unspecified renal failure	72	30894		64	23370		58	20319		78	0	197	0	5	0	9	0
N20	0	680	48868		531	39798		454	33823		Diagnoses - ICD10: N20 Calculus of kidney and ureter	1113	29253		916	22118		780	19297		1584	39	5983	285	212	0	2313	20
N200	0	455	49090		358	39969		306	33969		N20.0 Calculus of kidney	1026	29440		847	22187		719	19358		741	15	4859	182	65	0	1576	10
N201	0	320	49226		243	40084		205	34070		N20.1 Calculus of ureter	334	30132		276	22858		234	19943		303	5	1346	22	22	0	185	0
N202	0	52	49707		37	40287		31	34241		N20.2 Calculus of kidney with calculus of ureter	59	30807		50	23284		40	20337		1	0	15	0	0	0	0	0
N21	0	115	49427		94	40230		78	34194		Diagnoses - ICD10: N21 Calculus of lower urinary tract	60	30806		51	23283		45	20332		29	0	75	0	2	0	6	0
N210	0	100	49442		83	40241		68	34204		N21.0 Calculus in bladder	36	30830		31	23303		27	20350		23	0	47	0	1	0	0	0
N23	0	320	49224		248	40078		212	34062		Diagnoses - ICD10: N23 Unspecified renal colic	253	30413		212	23022		174	20103		295	4	1050	17	24	0	138	0
N25	0	8	49534		7	40317		6	34266		Disorders resulting from impaired renal tubular function	60	30906		52	23382		46	20331		0	0	4	0	0	0	0	0
N26	0	22	49520		15	40309		13	34259		Unspecified contracted kidney	43	30823		36	23298		30	20347		0	0	2	0	0	0	0	0
N28	0	332	49213		258	40067		225	34048		Diagnoses - ICD10: N28 Other disorders of kidney and ureter, not elsewhere classified	1807	28259		1560	21274		1336	18541		361	3	7197	461	26	0	3414	34
N281	0	188	49573		144	40181		122	34151		N28.1 Cyst of kidney, acquired	657	30009		570	22664		494	19683		83	1	2304	51	5	0	459	2
N288	0	85	49675		73	40251		66	34206		N28.8 Other specified disorders of kidney and ureter	333	30133		282	22852		249	19928		14	0	683	7	0	0	0	0
N289	0	68	49691		49	40275		46	34226		N28.9 Disorder of kidney and ureter, unspecified	1214	29152		1048	21986		897	19180		3	0	4187	138	1	0	1191	10
N30	0	390	49152		303	40021		256	34016		Diagnoses - ICD10: N30 Cystitis	1563	28403		1230	21804		1019	19058		471	9	6138	280	0	0	0	0
N302	0	85	49674		66	40258		54	34218		N30.2 Other chronic cystitis	24	30842		21	23313		16	20361		8	0	17	0	0	0	0	0
N308	0	66	49693		45	40279		38	34234		N30.8 Other cystitis	4	30962		4	23430		4	20373		3	0	0	0	0	0	0	0
N309	0	194	49348		156	40168		137	34135		N30.9 Cystitis, unspecified	324	30242		248	23086		203	20174		91	0	813	5	6	0	92	0
N31	0	159	49383		131	40193		112	34160		Diagnoses - ICD10: N31 Neuromuscular dysfunction of bladder, not elsewhere classified	108	30758		95	23239		80	20297		71	0	229	2	5	0	13	0
N318	0	70	49472		58	40266		49	34223		N31.8 Other neuromuscular dysfunction of bladder	28	30938		23	23411		21	20356		6	0	20	0	1	0	0	0
N319	0	79	49463		62	40262		54	34218		N31.9 Neuromuscular dysfunction of bladder, unspecified	81	30785		71	23263		59	20318		10	0	57	0	0	0	0	0
N32	0	1127	48422		918	39410		778	33497		Diagnoses - ICD10: N32 Other disorders of bladder	744	30022		643	22591		553	19724		3603	122	6642	368	959	10	2742	28
N320	0	234	49309		197	40127		173	34099		N32.0 Bladder-neck obstruction	12	30954		9	23425		8	20369		178	0	201	0	9	0	9	0
N323	0	93	49666		78	40246		72	34200		N32.3 Diverticulum of bladder	26	30940		25	23409		20	20357		12	0	25	0	1	0	2	0
N328	0	836	48713		672	39656		571	33704		N32.8 Other specified disorders of bladder	304	30462		262	22972		222	20055		2285	56	3684	113	439	3	946	9
N329	0	111	49431		91	40233		72	34200		N32.9 Bladder disorder, unspecified	483	30383		413	22921		355	20022		19	0	1209	13	0	0	0	0
N34	0	24	49518		22	40302		19	34253		Urethritis and urethral syndrome	98	30768		73	23361		62	20315		1	0	19	0	0	0	2	0
N35	0	423	49122		330	39995		286	33986		Diagnoses - ICD10: N35 Urethral stricture	22	30944		19	23415		18	20359		644	7	726	9	0	0	0	0
N359	0	418	49127		326	39999		282	33990		N35.9 Urethral stricture, unspecified	19	30947		16	23418		16	20361		630	7	704	9	0	0	0	0
N36	0	88	49455		81	40244		69	34204		Diagnoses - ICD10: N36 Other disorders of urethra	40	30826		28	23306		26	20351		12	0	27	0	1	0	3	0
N39	0	2661	46889		2202	38127		1858	32418		Diagnoses - ICD10: N39 Other disorders of urinary system	4017	25749		3214	19520		2698	17079		8681	837	12998	2753	4976	114	10782	936
N390	0	1712	47837		1404	38924		1189	33087		N39.0 Urinary tract infection, site not specified	3592	26174		2862	19872		2396	17381		5923	331	12024	1983	2370	32	9193	520
N393	0	769	48773		654	39670		542	33730		N39.3 Stress incontinence	366	30600		295	23139		251	20126		2150	58	3587	104	404	2	0	0
N394	0	238	49304		200	40124		174	34098		N39.4 Other specified urinary incontinence	385	30381		338	22896		294	19983		208	1	1484	17	0	0	0	0
N398	0	56	49703		47	40277		41	34231		N39.8 Other specified disorders of urinary system	11	30955		8	23426		6	20371		3	0	3	0	1	0	1	0
N399	0	103	49440		77	40248		71	34201		N39.9 Disorder of urinary system, unspecified	61	30905		54	23380		46	20331		20	0	65	0	1	0	5	0
N40	0	1653	28643		1377	23241		1179	19873		Diagnoses - ICD10: N40 Hyperplasia of prostate	1034	9220		931	6785		830	6169		5838	333	8891	800	2290	28	5055	98
N41	0	252	30144		207	24411		176	20776		Diagnoses - ICD10: N41 Inflammatory diseases of prostate	98	10256		81	7835		71	7128		190	2	409	5	10	0	0	0
N411	0	153	30343		128	24590		110	20942		N41.1 Chronic prostatitis	24	10430		20	7896		19	7180		53	1	91	1	4	0	5	0
N419	0	87	30409		69	24549		57	20895		N41.9 Inflammatory disease of prostate, unspecified	53	10301		47	7869		42	7157		6	0	41	0	1	0	0	0
N42	0	231	30265		192	24426		162	20790		Diagnoses - ICD10: N42 Other disorders of prostate	117	10237		100	7816		89	7110		163	2	417	3	9	0	35	0
N428	0	81	30735		58	24660		49	21003		N42.8 Other specified disorders of prostate	13	10341		11	7905		10	7189		8	0	11	0	1	0	1	0
N429	0	94	30402		83	24535		68	20884		N42.9 Disorder of prostate, unspecified	94	10360		83	7833		75	7124		14	0	93	0	1	0	0	0
N43	0	170	30226		138	24380		113	20739		Diagnoses - ICD10: N43 Hydrocele and spermatocele	86	10368		70	7846		61	7138		74	1	170	2	5	0	9	0
N433	0	165	30231		135	24383		110	20742		N43.3 Hydrocele, unspecified	71	10383		59	7857		52	7147		70	1	151	2	5	0	7	0
N45	0	128	30468		107	24611		91	20961		Diagnoses - ICD10: N45 Orchitis and epididymitis	79	10275		63	7853		56	7143		28	0	122	0	2	0	6	0
N459	0	129	30687		105	24613		89	20963		N45.9 Orchitis, epididymitis and epididymo-orchitis without abscess										26	0	0	0	0	0	0	0
N47	0	276	30220		230	24388		201	20751		Diagnoses - ICD10: N47 Redundant prepuce, phimosis and paraphimosis	12	10442		8	7908		8	7191		261	0	284	0	15	0	0	0
N48	0	276	30220		236	24382		196	20756		Diagnoses - ICD10: N48 Other disorders of penis	87	10367		61	7855		53	7146		255	0	444	3	19	0	0	0
N486	0	110	30486		101	24617		84	20968		N48.6 Balanitis xerotica obliterans	12	10442		10	7906		8	7191		31	0	37	0	2	0	0	0
N488	0	64	30752		55	24663		45	21007		N48.8 Other specified disorders of penis	32	10422		24	7892		20	7179		5	0	12	0	1	0	0	0
N50	0	397	29999		327	24191		287	20565		Diagnoses - ICD10: N50 Other disorders of male genital organs	283	9871		224	7592		206	6893		580	10	1655	33	51	0	228	0
N501	0	76	30640		58	24560		50	20902		N50.1 Vascular disorders of male genital organs	6	10448		4	7912		3	7196		6	0	7	0	1	0	0	0
N508	0	310	30086		257	24261		227	20625		N50.8 Other specified disorders of male genital organs	212	9942		168	7648		153	6946		328	6	1007	15	26	0	106	0
N60	0	251	49292		207	40118		174	34099		Diagnoses - ICD10: N60 Benign mammary dysplasia	658	30208		541	22793		455	19822		188	0	2536	41	0	0	0	0
N601	0	78	26947		67	30083		55	25285		N60.1 Diffuse cystic mastopathy	210	20302		178	15340		154	13024		6	0	282	2	0	0	0	0
N61	0	68	49691		55	40269		45	34227		Diagnoses - ICD10: N61 Inflammatory disorders of breast	166	30800		107	23327		90	20287		8	0	94	1	0	0	0	0
N62	0	139	49403		113	40211		92	34180		Diagnoses - ICD10: N62 Hypertrophy of breast	125	30741		108	23326		94	20283		33	0	201	0	0	0	0	0
N63	0	268	49274		220	40104		188	34084		Diagnoses - ICD10: N63 Unspecified lump in breast	1514	28552		1244	21290		1082	18395		228	1	6087	281	0	0	0	0
N64	0	161	26865		135	29915		109	25231		Diagnoses - ICD10: N64 Other disorders of breast	1324	18688		1034	14184		876	12002		51	0	4554	144	0	0	0	0
N645	0	54	49705		45	40279		36	34236		N64.5 Other signs and symptoms in breast	215	30751		163	23271		141	20236		2	0	179	1	0	0	0	0
N70	0	67	27057		43	30107		34	25306		Diagnoses - ICD10: N70 Salpingitis and oophoritis	21	20491		19	15499		16	13162		4	0	11	0	0	0	1	0
N701	0	52	27072		33	30117		26	25314		N70.1 Chronic salpingitis and oophoritis	14	20498		13	15505		12	13166		2	0	4	0	0	0	1	0
N71	0	44	26982		28	30122		25	25315		Diagnoses - ICD10: N71 Inflammatory disease of uterus, except cervix	19	20493		13	15505		9	13169		0	0	1	0	0	0	0	0
N72	0	138	26887		114	30036		98	25242		Diagnoses - ICD10: N72 Inflammatory disease of cervix uteri	195	20317		143	15375		118	13060		44	0	355	3	3	0	0	0
N73	0	403	26623		290	29860		245	25095		Diagnoses - ICD10: N73 Other female pelvic inflammatory diseases	163	20349		121	15397		101	13077		434	7	891	11	40	0	105	0
N736	0	347	26679		250	29900		213	25127		N73.6 Female pelvic peritoneal adhesions	114	20398		88	15430		75	13103		319	2	598	4	24	0	54	0
N75	0	114	26912		88	30062		86	25254		Diagnoses - ICD10: N75 Diseases of Bartholin's gland	35	20377		27	15491		23	13155		35	0	60	0	1	0	0	0
N751	0	53	27071		42	30108		42	25298		N75.1 Abscess of Bartholin's gland	10	20502		8	15510		6	13172		8	0	9	0	0	0	1	0
N76	0	96	26929		85	30065		70	25270		Diagnoses - ICD10: N76 Other inflammation of vagina and vulva	881	19331		606	14612		503	12475		13	0	2014	34	0	0	0	0
N80	0	559	26466		439	29711		375	24965		Diagnoses - ICD10: N80 Endometriosis	379	20033		292	15126		239	12839		1079	14	2482	47	131	0	501	4
N800	0	258	26767		212	29938		176	25164		N80.0 Endometriosis of uterus	168	20344		125	15393		96	13082		210	0	547	7	11	0	55	0
N801	0	136	26889		109	30041		93	25247		N80.1 Endometriosis of ovary	36	20476		30	15488		22	13156		38	0	63	0	2	0	0	0
N803	0	105	27019		77	30073		72	25268		N80.3 Endometriosis of pelvic peritoneum	74	20438		54	15464		46	13132		13	0	61	0	1	0	5	0
N809	0	136	26889		98	30052		86	25254		N80.9 Endometriosis, unspecified	174	20238		134	15284		111	12967		26	0	243	3	0	0	0	0
N81	0	1477	25555		1239	28411		1020	23820		Diagnoses - ICD10: N81 Female genital prolapse	325	19987		265	15053		237	12741		5083	237	6257	340	1852	24	2647	31
N811	0	634	26395		535	29315		437	24603		N81.1 Cystocele	164	20148		134	15184		117	12861		1414	21	2132	36	221	0	420	3
N812	0	468	26658		394	29556		323	24817		N81.2 Incomplete uterovaginal prolapse	20	20492		18	15500		15	13163		799	12	862	12	85	0	85	0
N813	0	68	27056		59	30091		49	25291		N81.3 Complete uterovaginal prolapse	10	20502		8	15510		8	13170		7	0	8	0	1	0	0	0
N814	0	161	26864		136	30014		113	25227		N81.4 Uterovaginal prolapse, unspecified	86	20426		65	15453		61	13117		60	0	175	1	5	0	7	0
N815	0	79	27045		69	30081		60	25280		N81.5 Vaginal enterocele	48	20464		37	15481		33	13145		10	0	37	0	1	0	2	0
N816	0	571	26458		477	29473		389	24751		N81.6 Rectocele	100	20212		83	15235		74	12904		1188	21	1555	31	155	0	244	0
N818	0	43	27081		37	30113		28	25312		N81.8 Other female genital prolapse	81	20431		62	15456		55	13123		1	0	21	0	0	0	0	0
N83	0	785	26240		624	29526		534	24806		Diagnoses - ICD10: N83 Noninflammatory disorders of ovary, Fallopian tube and broad ligament	1004	18808		760	14158		628	12150		1995	44	5684	263	348	0	0	0
N830	0	70	27054		56	30094		44	25296		N83.0 Follicular cyst of ovary	72	20340		57	15361		52	13026		5	0	40	0	1	0	3	0
N831	0	73	27051		58	30092		48	25292		N83.1 Corpus luteum cyst	33	20479		29	15489		24	13154		3	0	18	0	1	0	0	0
N832	0	592	26433		469	29681		401	24939		N83.2 Other and unspecified ovarian cysts	854	18958		647	14271		529	12249		1208	25	4403	145	150	0	0	0
N838	0	69	27055		59	30091		54	25286		N83.8 Other noninflammatory disorders of ovary, Fallopian tube and broad ligament	180	20232		138	15280		114	13064		7	0	163	1	1	0	0	0
N84	0	1601	25431		1275	28375		1065	23975		Diagnoses - ICD10: N84 Polyp of female genital tract	181	20131		138	15280		118	12960		5260	253	5847	303	2001	24	2456	31
N840	0	1221	25811		973	28677		817	24223		N84.0 Polyp of corpus uteri	122	20390		96	15422		83	13095		3782	146	4240	157	0	0	0	0
N841	0	467	26559		377	29673		315	24925		N84.1 Polyp of cervix uteri	68	20244		51	15367		45	13033		732	10	968	11	76	0	108	0
N85	0	816	26213		649	29201		551	24489		Diagnoses - ICD10: N85 Other noninflammatory disorders of uterus, except cervix	450	19662		337	14881		292	12686		2160	40	3952	109	388	1	1052	9
N850	0	159	26867		129	29921		105	25135		N85.0 Endometrial glandular hyperplasia	34	20478		26	15492		24	13154		55	0	90	0	5	0	0	0
N852	0	183	26941		148	30002		119	25221		N85.2 Hypertrophy of uterus	137	20275		97	15321		80	12998		70	0	252	1	6	0	0	0
N854	0	104	27021		80	29970		69	25171		N85.4 Malposition of uterus	37	20475		24	15494		21	13157		18	0	27	0	1	0	2	0
N858	0	388	26639		305	29745		261	24979		N85.8 Other specified noninflammatory disorders of uterus	198	20014		152	15166		130	12948		457	4	1104	14	0	0	0	0
N86	0	115	26910		97	30053		82	25258		Diagnoses - ICD10: N86 Erosion and ectropion of cervix uteri	3	20509		2	15516		2	13176		26	0	0	0	2	0	0	0
N87	0	290	26736		221	29929		185	25155		Diagnoses - ICD10: N87 Dysplasia of cervix uteri	95	20417		75	15443		57	13121		230	2	402	5	15	0	36	0
N870	0	112	26914		83	30067		70	25270		N87.0 Mild cervical dysplasia	30	20482		23	15495		18	13160		17	0	31	0	0	0	0	0
N871	0	84	26941		67	30083		51	25289		N87.1 Moderate cervical dysplasia	20	20492		13	15505		10	13168		8	0	11	0	1	0	1	0
N879	0	109	26916		83	30067		75	25265		N87.9 Dysplasia of cervix uteri, unspecified	49	20463		41	15477		31	13147		20	0	46	0	1	0	4	0
N88	0	288	26739		230	29720		202	24938		Diagnoses - ICD10: N88 Other noninflammatory disorders of cervix uteri	230	20182		193	15225		159	12919		259	3	925	11	17	0	0	0
N882	0	126	26999		104	29946		92	25148		N88.2 Stricture and stenosis of cervix uteri	24	20488		21	15497		16	13162		30	0	46	0	2	0	0	0
N888	0	144	26981		115	29935		99	25141		N88.8 Other specified noninflammatory disorders of cervix uteri	183	20229		154	15264		127	12951		43	0	344	2	3	0	0	0
N89	0	201	26824		164	29986		140	25200		Diagnoses - ICD10: N89 Other noninflammatory disorders of vagina	853	19259		598	14520		512	12366		114	0	2564	43	7	0	543	3
N898	0	159	26866		129	30021		111	25229		N89.8 Other specified noninflammatory disorders of vagina	836	19276		587	14531		503	12375		57	0	2316	33	0	0	0	0
N90	0	321	26706		251	29799		216	25024		Diagnoses - ICD10: N90 Other noninflammatory disorders of vulva and perineum	143	20369		117	15401		99	13079		349	2	736	8	24	0	0	0
N907	0	95	26931		70	29980		63	25177		N90.7 Vulvar cyst	19	20493		13	15505		10	13168		13	0	17	0	1	0	1	0
N908	0	105	26920		90	30060		74	25266		N90.8 Other specified noninflammatory disorders of vulva and perineum	74	20438		58	15460		50	13128		12	0	59	0	2	0	0	0
N91	0	7	27018		6	30144		5	25335		Absent scanty and rare menstruation	555	19557		361	14857		286	12592		0	0	604	8	0	0	0	0
N92	0	2041	24993		1577	28073		1336	23504		Diagnoses - ICD10: N92 Excessive, frequent and irregular menstruation	1608	18504		1108	14110		910	12068		6638	446	9695	1009	2985	47	6120	156
N920	0	1380	25651		1039	28811		885	24155		N92.0 Excessive and frequent menstruation with regular cycle	766	19546		515	14903		430	12748		4249	180	6483	345	1303	14	2752	30
N921	0	407	26620		334	29616		291	24849		N92.1 Excessive and frequent menstruation with irregular cycle	328	20084		230	15188		187	12991		624	10	1586	27	0	0	0	0
N923	0	182	26843		141	30009		119	25221		N92.3 Ovulation bleeding	18	20494		14	15504		11	13167		55	0	72	0	5	0	7	0
N926	0	244	26784		191	29759		154	24986		N92.6 Irregular menstruation, unspecified	811	19601		558	14860		452	12626		144	1	2323	37	8	0	513	4
N93	0	589	26437		483	29667		402	24938		Diagnoses - ICD10: N93 Other abnormal uterine and vaginal bleeding	1003	19109		672	14446		550	12328		1207	16	4430	148	160	0	0	0
N930	0	184	26841		150	30000		120	25220		N93.0 Postcoital and contact bleeding	51	20461		38	15480		32	13146		70	0	122	0	6	0	7	0
N938	0	190	26836		162	29988		135	25205		N93.8 Other specified abnormal uterine and vaginal bleeding	532	19680		356	14862		290	12688		107	2	1251	16	7	0	204	0
N939	0	231	26794		185	29965		159	25181		N93.9 Abnormal uterine and vaginal bleeding, unspecified	554	19658		375	14843		311	12567		158	1	1508	23	7	0	0	0
N94	0	524	26505		416	29534		348	24792		Diagnoses - ICD10: N94 Pain and other conditions associated with female genital organs and menstrual cycle	1838	17774		1396	13322		1162	11416		953	19	7193	435	103	0	3479	37
N941	0	156	26869		138	30012		114	25226		N94.1 Dyspareunia	179	20233		131	15287		108	12970		68	0	322	1	5	0	0	0
N946	0	210	26817		154	29996		127	25213		N94.6 Dysmenorrhoea, unspecified	469	19943		320	15098		242	12936		96	1	1017	11	6	0	150	0
N948	0	121	26905		94	29956		79	25161		N94.8 Other specified conditions associated with female genital organs and menstrual cycle	703	19609		566	14852		473	12605		30	0	1921	34	2	0	357	1
N95	0	1517	25514		1225	28425		1017	23923		Diagnoses - ICD10: N95 Menopausal and other perimenopausal disorders	1914	17998		1675	13543		1447	11431		5053	230	10165	1137	0	0	0	0
N950	0	1339	25691		1075	28675		897	24143		N95.0 Postmenopausal bleeding	265	20247		236	15282		204	12974		4348	168	5445	242	0	0	0	0
N952	0	136	26988		111	30039		84	25256		N95.2 Postmenopausal atrophic vaginitis	416	20096		368	15150		329	12849		26	0	1093	11	0	0	0	0
N958	0	93	27032		79	29971		63	25177		N95.8 Other specified menopausal and perimenopausal disorders	131	20381		120	15398		109	13069		7	0	174	2	0	0	0	0
N97	0	161	26866		98	29952		90	25150		Diagnoses - ICD10: N97 Female infertility	158	20254		103	15315		89	12989		28	0	193	1	2	0	7	0
N979	0	135	26891		83	30067		78	25262		N97.9 Female infertility, unspecified	102	20410		69	15449		62	13116		18	0	93	1	1	0	6	0
N99	0	138	49404		120	40204		100	34172		Diagnoses - ICD10: N99 Postprocedural disorders of genito-urinary system, not elsewhere classified	65	30901		56	23378		49	20328		47	0	125	0	4	0	0	0
N993	0	46	27078		41	30109		32	25308		N99.3 Prolapse of vaginal vault after hysterectomy	17	20495		17	15501		14	13164		2	0	6	0	0	0	0	0
NA	1										% Saturation			1805			1454			1238	6018	270			6987	381
NA	1										A-G Ratio			12875			10411			8890	14997	5201			15269	5940
NA	1										Amylase			1092			882			730	3008	70			0	0
NA	1										Anion Gap			12337			9992			8551	14932	5059			15234	5753
NA	1										APTT			4880			4031			3451	11956	1785			12650	2215
NA	1										B Natriuretic Peptide			2291			1924			1665	7786	493			8680	639
NA	1										Bands-Stabs			1420			1128			950	4361	148			5370	212
NA	1										Baso (Absolute)			9785			7907			6746	14400	4047			14778	4702
NA	1										Bhcg			789			505			394	1077	15			1728	28
NA	1										Body Fat %			2468			1841			1567	7440	447			8405	641
NA	1										Bun			13781			11151			9517	15142	5515			15410	6262
NA	1										Bun-Creatinine Ratio			2648			2249			1941	8622	635			9498	881
NA	1										C Reactive Protein High Sensitive			1678			1408			1211	5796	248			6733	363
NA	1										Ccp Antibodies			808			642			558	2018	43			2515	55
NA	1										Chloride			13754			11128			9496	15129	5500			15405	6250
NA	1										Chol-Hdl Ratio			979			829			732	2643	65			0	0
NA	1										CK-Mb			667			570			479	1574	23			2113	31
NA	1										Co2			13768			11141			9505	15130	5502			15408	6253
NA	1										Cortisol			821			701			594	2232	42			2924	77
NA	1										CPK Total			1416			1215			1059	4952	180			5784	265
NA	1										Creatinine, Random Urine			925			788			669	2544	53			3293	70
NA	1										Creatinine, Urine			2292			1895			1658	7651	495			8514	652
NA	1										D-Dimer Screen			864			700			582	2090	36			2857	61
NA	1										Diagnostic Alcohol			566			430			358	888	10			1277	15
NA	1										Est Avg Glucose			4006			3244			2821	10961	1287			11717	1629
NA	1										Ferritin			2403			1927			1646	7708	487			8699	706
NA	1										Folate -Folic Acid			1569			1276			1097	5166	190			6070	281
NA	1										Follicle Stimulating Hormone			1260			963			807	3591	94			4534	164
NA	1										Free T-4			6902			5742			4921	13417	2893			13932	3425
NA	1										Free Testosterone			533			461			392	1054	14			0	0
NA	1										GFR If Non African American			4282			3777			3265	11560	1589			12238	2004
NA	1										Globulin			12584			10174			8671	14972	5131			15255	5868
NA	1										Glucose - Accu-Ck			2106			1678			1435	6904	380			7862	515
NA	1										Glucose, Post Dose			917			589			459	1436	23			2237	42
NA	1										H Pylori IGG Ab			530			403			352	884	13			0	0
NA	1										HDL Particle No.			707			632			532	1826	31			2444	49
NA	1										HDL Size			693			619			520	1747	30			0	0
NA	1										Hep B Surface Antibody Quant			611			452			382	957	13			1348	17
NA	1										Homocysteine			477			425			369	954	6			1240	14
NA	1										Immature Granulocytes			9638			7801			6654	14368	3996			14751	4640
NA	1										Immature Granulocytes (abs)			9639			7801			6654	14368	3996			14751	4640
NA	1										Immunoglobulin A			1060			882			750	3294	82			4091	116
NA	1										Immunoglobulin G			449			372			322	745	6			0	0
NA	1										Indirect Bilirubin			960			793			664	2474	45			3247	82
NA	1										INR			4588			3844			3289	11761	1637			12495	2067
NA	1										Ketones			910			692			574	2138	33			2873	60
NA	1										L-HDL Particle No.			683			610			512	1719	28			0	0
NA	1										L-VLDL Particle No.			625			552			464	1446	23			0	0
NA	1										Lactic Acid			1405			1156			1000	4659	160			0	0
NA	1										LDH Total			626			533			460	1373	26			0	0
NA	1										LDL Particle			712			637			537	1846	32			2465	51
NA	1										LDL Particle Size			709			634			534	1834	31			2452	49
NA	1										LDL Size			445			399			334	776	10			1106	19
NA	1										Left Ventrical Ejection Fraction			1405			1218			1066	5060	192			0	0
NA	1										Lipase			4631			3641			3064	11358	1515			12182	1935
NA	1										LP-IR Score			671			604			512	1704	24			2284	44
NA	1										Luteinizing Hormone			854			629			525	1814	23			2469	49
NA	1										Micro Alb Creat Ratio			1150			938			817	3497	92			4204	144
NA	1										Microsomal -Tpo- Abs			1242			994			838	3654	101			0	0
NA	1										Mitogen-Nil			950			684			566	2023	44			2759	73
NA	1										Monos (Absolute)			9799			7918			6756	14403	4051			14779	4707
NA	1										Neutrophils-Polys			12751			10241			8698	14984	5119			15269	5869
NA	1										Nil			1654			1134			953	4339	144			5355	226
NA	1										NRBC (Absolute)			8959			7221			6150	14126	3689			0	0
NA	1										Nucleated RBC			9014			7262			6183	14143	3704			0	0
NA	1										Ph			7197			5807			4913	13431	2791			13959	3411
NA	1										Phosphorus			1689			1422			1206	5739	272			0	0
NA	1										Pre-Albumin			523			442			368	975	10			0	0
NA	1										Prolactin			774			564			474	1565	20			2126	34
NA	1										Prostatic Specific Antigen Tot			2339			2068			1843	8219	609			8944	743
NA	1										PT			5741			4762			4093	12717	2226			13319	2729
NA	1										Pth, Intact			1027			884			759	3169	81			3935	117
NA	1										RDW			13593			10924			9315	15093	5394			15351	6147
NA	1										Reticulocyte Count			479			391			337	821	12			0	0
NA	1										Rheumatoid Factor -Neph-			628			508			442	1366	20			1770	28
NA	1										Rubella IgG Antibody			1574			1070			879	3985	120			5078	201
NA	1										Rubeola Igg Antibody			622			441			373	964	17			1267	19
NA	1										Sed Rate Westergren			3656			3019			2589	10508	1182			11318	1516
NA	1										Sex Hormone Bind Globulin			622			516			441	1349	21			1755	29
NA	1										Small LDL			633			565			479	1513	26			2037	38
NA	1										Sodium			16186			13027			11139	15427	6245			15663	7016
NA	1										Specific Gravity			7281			5829			4913	13418	2799			13968	3456
NA	1										Stat C-Reactive Protein			2070			1750			1496	7240	409			8216	565
NA	1										t-TG IgA			880			720			611	2317	45			2986	73
NA	1										T-Uptake			454			388			332	736	12			1019	19
NA	1										T3			1512			1265			1076	5052	193			6026	275
NA	1										T3,Free			1863			1544			1321	6315	300			0	0
NA	1										TB Ag-Nil			970			699			581	2101	46			0	0
NA	1										Testosterone,Total			1605			1328			1140	5368	213			6321	303
NA	1										Thyroxine -T4			1526			1284			1090	5139	203			6123	298
NA	1										Total Iron Binding			1857			1494			1274	6210	288			7158	410
NA	1										Total Protein, Urine			577			450			379	979	15			1377	18
NA	1										Troponin I			1319			1145			993	4484	160			5330	222
NA	1										TSH			12118			9882			8464	14936	4965			15206	5697
NA	1										Urobilinogen Semi Qnt			447			381			329	725	4			0	0
NA	1										Varicella Zoster IgG Ab			1155			806			672	2706	54			3542	86
NA	1										Vitamin B1			450			382			316	689	6			1039	10
NA	1										Vitamin B12 -True Cobalamin			3688			3071			2625	10545	1184			11385	1500
NA	1										VLDL Cholesterol Calc			2352			2015			1736	7884	491			8810	692
NA	1										VLDL Size			697			624			525	1785	30			2401	50
NA	1										Eject Frac MOD			3334			2881			2506	10286	1082			11033	1350
NA	1										RESPIRATIONS			19061			15020			12831	15692	6995			15849	7772
NA	1										TEMPERATURE			19214			15136			12936	12075	1792			12915	2333
O00	0	52	26973		41	30109		35	25305		Diagnoses - ICD10: O00 Ectopic pregnancy	44	20368		31	15387		27	13051		2	0	16	0	0	0	0	0
O02	0	217	26808		142	30008		118	25222		Diagnoses - ICD10: O02 Other abnormal products of conception	97	20315		65	15353		50	13028		67	1	173	2	5	0	9	0
O021	0	197	26828		128	30022		109	25231		O02.1 Missed abortion	82	20330		57	15361		44	13034		49	0	131	0	5	0	7	0
O03	0	260	26766		171	29879		140	25100		Diagnoses - ICD10: O03 Spontaneous abortion	163	20049		109	15209		91	12887		105	1	375	2	7	0	0	0
O034	0	140	26886		93	29957		75	25165		O03.4 Incomplete, without complication	33	20379		21	15497		17	13161		17	0	35	1	2	0	0	0
O039	0	120	26905		78	30072		65	25275		O03.9 Complete or unspecified, without complication	135	20177		90	15228		75	12903		13	0	112	0	1	0	0	0
O04	0	126	49633		92	40232		77	34195		Diagnoses - ICD10: O04 Medical abortion	1	30965		1	23433		1	20376		15	0	0	0	0	0	0	0
O049	0	115	26910		83	30067		69	25271		O04.9 Complete or unspecified, without complication										10	0	0	0	0	0	0	0
O10	0	10	27015		3	30147		3	25337		Pre existing hypertension complicating pregnancy childbirth and the puerperium	47	20465		30	15488		21	13157		0	0	0	0	0	0	0	0
O12	0	40	26985		31	30119		26	25314		Gestational edema and proteinuria without hypertension	25	20387		19	15399		16	13062		1	0	5	0	0	0	0	0
O13	0	72	27054		54	29896		45	25095		Diagnoses - ICD10: O13 Gestational [pregnancy-induced] hypertension without significant proteinuria	97	20315		68	15350		57	13021		5	0	43	0	0	0	0	0
O14	0	61	26965		43	30007		35	25205		Diagnoses - ICD10: O14 Gestational [pregnancy-induced] hypertension with significant proteinuria	76	20436		46	15472		34	13144		2	0	10	0	0	0	2	0
O16	0	94	27031		66	30084		54	25286		Diagnoses - ICD10: O16 Unspecified maternal hypertension	61	20451		35	15483		24	13154		5	0	24	0	0	0	0	0
O20	0	155	26870		114	30036		95	25245		Diagnoses - ICD10: O20 Haemorrhage in early pregnancy	225	20087		127	15191		100	12878		30	0	249	2	0	0	0	0
O200	0	83	27041		63	30087		51	25289		O20.0 Threatened abortion	186	20126		103	15215		78	12900		9	0	81	0	0	0	0	0
O209	0	68	26957		49	30101		42	25298		O20.9 Haemorrhage in early pregnancy, unspecified	55	20457		32	15486		26	13152		3	0	15	0	0	0	0	0
O21	0	57	26968		37	30113		32	25308		Diagnoses - ICD10: O21 Excessive vomiting in pregnancy	137	20175		85	15233		58	12920		2	0	16	0	0	0	0	0
O22	0	15	49527		14	40310		12	34260		Venous complications in pregnancy	49	30917		38	23396		31	20346		0	0	5	0	0	0	0	0
O23	0	35	26990		25	30125		22	25318		Diagnoses - ICD10: O23 Infections of genito-urinary tract in pregnancy	114	30752		65	23269		49	20228		1	0	15	0	0	0	2	0
O24	0	61	26964		37	30113		33	25307		Diabetes mellitus in pregnancy	139	20373		89	15429		78	13100		1	0	47	0	0	0	5	0
O26	0	342	26685		221	29829		187	25053		Diagnoses - ICD10: O26 Maternal care for other conditions predominantly related to pregnancy	353	19959		212	15206		164	12914		209	2	888	6	15	0	120	0
O268	0	236	26790		157	29893		132	25108		O26.8 Other specified pregnancy-related conditions	313	19999		184	15234		145	12933		86	2	533	3	7	0	53	0
O269	0	89	26937		51	30099		42	25298		O26.9 Pregnancy-related condition, unspecified	26	20386		17	15401		14	13064		1	0	6	0	1	0	1	0
O28	0	6	27019		3	30147		3	25337		Abnormal findings on antenatal screening of mother	47	20365		32	15386		23	13055		0	0	1	0	0	0	0	0
O30	0	57	26968		47	30103		42	25298		Multiple gestation	36	30830		27	23307		21	20256		5	0	7	0	1	0	0	0
O32	0	179	26846		131	30019		105	25235		Diagnoses - ICD10: O32 Maternal care for known or suspected malpresentation of foetus	134	20178		99	15219		79	12899		32	0	184	1	5	0	14	0
O321	0	105	26920		80	30070		60	25280		O32.1 Maternal care for breech presentation	80	20332		58	15360		42	13036		7	0	43	1	0	0	0	0
O34	0	297	26729		211	29839		184	25056		Diagnoses - ICD10: O34 Maternal care for known or suspected abnormality of pelvic organs	294	20218		202	15316		165	13013		183	0	824	3	0	0	0	0
O342	0	231	26795		169	29881		146	25094		O34.2 Maternal care due to uterine scar from previous surgery	212	20300		148	15370		123	13055		106	0	482	2	0	0	0	0
O35	0	43	26982		33	30117		26	25314		Diagnoses - ICD10: O35 Maternal care for known or suspected foetal abnormality and damage	67	20445		44	15474		34	13144		1	0	16	0	0	0	1	0
O36	0	354	26672		260	29790		221	25019		Diagnoses - ICD10: O36 Maternal care for other known or suspected foetal problems	328	20084		205	15213		162	12916		366	2	1087	10	28	0	146	0
O368	0	185	26840		138	30012		113	25227		O36.8 Maternal care for other specified foetal problems	222	20190		137	15281		110	12968		70	1	350	4	5	0	29	0
O40	0	32	26993		24	30126		23	25317		Polyhydramnios	32	20380		20	15398		16	13062		0	0	3	0	0	0	0	0
O41	0	50	26975		37	30113		28	25312		Other disorders of amniotic fluid and membranes	111	20401		64	15454		50	13128		1	0	14	0	0	0	2	0
O42	0	174	26852		115	30035		106	25234		Diagnoses - ICD10: O42 Premature rupture of membranes	168	20344		103	15415		74	13104		40	1	191	1	3	0	11	0
O420	0	70	27054		44	30106		39	25301		O42.0 Premature rupture of membranes, onset of labour within 24 hours	56	20456		37	15481		23	13155		4	0	12	0	0	0	1	0
O429	0	84	26942		61	30089		56	25284		O42.9 Premature rupture of membranes, unspecified	101	20411		57	15461		43	13135		8	0	34	0	1	0	3	0
O43	0	30	26996		26	30024		22	25218		Placental disorders	52	20360		34	15384		30	13048		0	0	9	0	0	0	0	0
O44	0	45	26980		33	30117		29	25311		Diagnoses - ICD10: O44 Placenta praevia	40	20372		23	15395		19	13059		2	0	7	0	0	0	0	0
O46	0	120	26905		87	30063		76	25264		Diagnoses - ICD10: O46 Antepartum haemorrhage, not elsewhere classified	71	20341		42	15376		35	13043		18	0	54	0	1	0	5	0
O469	0	104	26921		75	30075		64	25276		O46.9 Antepartum haemorrhage, unspecified	49	20363		28	15390		26	13052		13	0	32	0	1	0	2	0
O47	0	173	26852		122	30028		99	25241		Diagnoses - ICD10: O47 False labour	238	20274		140	15378		106	13072		40	0	254	5	4	0	25	0
O471	0	104	26921		77	30073		59	25281		O47.1 False labour at or after 37 completed weeks of gestation	48	20464		27	15491		20	13158		7	0	20	0	1	0	2	0
O48	0	205	26820		162	29988		136	25204		Diagnoses - ICD10: O48 Prolonged pregnancy	193	20119		128	15290		104	12974		82	0	392	1	7	0	33	0
O60	0	116	26911		82	29968		71	25169		Diagnoses - ICD10: O60 Preterm delivery	107	20305		66	15352		52	13026		15	0	66	0	1	0	6	0
O61	0	36	26989		24	30126		20	25320		Failed induction of labour	19	20493		11	15507		10	13168		1	0	1	0	0	0	0	0
O62	0	53	27071		39	30111		31	25309		Diagnoses - ICD10: O62 Abnormalities of forces of labour	189	20323		116	15402		91	13087		1	0	72	0	0	0	6	0
O63	0	317	26809		229	29721		190	25050		Diagnoses - ICD10: O63 Long labour	24	20488		17	15501		14	13164		241	1	276	1	16	0	0	0
O630	0	73	27052		55	29995		51	25189		O63.0 Prolonged first stage (of labour)	8	20504		5	15513		3	13175		5	0	7	0	1	0	1	0
O631	0	219	26807		154	29896		127	25213		O63.1 Prolonged second stage (of labour)	11	20501		9	15509		8	13170		92	1	104	1	6	0	0	0
O64	0	72	26953		51	30099		44	25296		Diagnoses - ICD10: O64 Obstructed labour due to malposition and malpresentation of foetus	56	20456		35	15483		31	13147		5	0	20	0	1	0	1	0
O66	0	65	26960		44	30106		34	25306		Other obstructed labour	46	20366		31	15387		26	13052		2	0	15	0	0	0	1	0
O68	0	558	49203		393	39932		338	33935		Diagnoses - ICD10: O68 Labour and delivery complicated by foetal stress [distress]										838	15	0	0	0	0	0	0
O680	0	187	49572		127	40197		103	34169		O68.0 Labour and delivery complicated by foetal heart rate anomaly										51	0	0	0	0	0	0	0
O681	0	143	26882		105	30045		90	25250		O68.1 Labour and delivery complicated by meconium in amniotic fluid										23	0	0	0	0	0	0	0
O682	0	61	27064		39	30011		34	25206		O68.2 Labour and delivery complicated by foetal heart rate anomaly with meconium in amniotic fluid										2	0	0	0	0	0	0	0
O688	0	106	26919		78	30072		69	25271		O68.8 Labour and delivery complicated by other evidence of foetal stress										17	0	0	0	1	0	0	0
O689	0	87	26939		66	30084		60	25280		O68.9 Labour and delivery complicated by foetal stress, unspecified										8	0	0	0	1	0	0	0
O69	0	119	26907		88	29962		74	25166		Diagnoses - ICD10: O69 Labour and delivery complicated by umbilical cord complications	423	19689		283	14935		219	12659		15	0	583	4	1	0	0	0
O70	0	900	26128		661	29389		551	24689		Diagnoses - ICD10: O70 Perineal laceration during delivery	546	19466		360	14758		285	12493		2135	52	3863	109	407	2	1141	10
O700	0	380	26646		276	29874		224	25116		O70.0 First degree perineal laceration during delivery	280	19932		183	15135		141	12837		340	3	962	14	33	0	141	0
O701	0	548	26479		406	29644		340	24900		O70.1 Second degree perineal laceration during delivery	283	19929		187	15131		150	12828		859	13	1696	28	97	0	0	0
O71	0	28	26997		19	30131		16	25324		Other obstetric trauma	101	20211		66	15252		47	12931		1	0	7	0	0	0	1	0
O72	0	236	26890		155	29895		132	25208		Diagnoses - ICD10: O72 Postpartum haemorrhage	73	20339		58	15360		46	13032		85	0	180	0	0	0	0	0
O721	0	175	26950		118	29932		104	25236		O72.1 Other immediate postpartum haemorrhage	47	20365		38	15380		29	13049		46	0	93	0	0	0	0	0
O73	0	36	26989		25	30125		22	25318		Retained placenta and membranes without haemorrhage	16	20496		12	15506		8	13170		1	0	2	0	0	0	0	0
O75	0	141	26884		103	30047		87	25253		Diagnoses - ICD10: O75 Other complications of labour and delivery, not elsewhere classified	436	20076		288	15230		233	12945		27	0	684	6	0	0	0	0
O80	0	406	26620		271	29879		222	25118		Diagnoses - ICD10: O80 Single spontaneous delivery	148	20364		95	15423		70	13108		340	2	610	4	32	0	64	0
O800	0	337	26788		221	29929		179	25161		O80.0 Spontaneous vertex delivery										210	1	0	0	15	0	0	0
O809	0	59	27065		43	30107		37	25303		O80.9 Single spontaneous delivery, unspecified										3	0	0	0	0	0	0	0
O82	0	85	26940		55	30095		46	25294		Diagnoses - ICD10: O82 Single delivery by Caesarean section	16	20496		12	15506		8	13170		5	0	7	0	1	0	1	0
O86	0	26	26999		21	30129		18	25322		Other puerperal infections	27	20485		18	15500		14	13164		0	0	2	0	0	0	0	0
O90	0	33	26992		26	30124		20	25320		Complications of the puerperium	94	20218		67	15351		56	13022		1	0	15	0	0	0	2	0
O98	0	9	27016		6	30144		5	25335		Maternal infectious and parasitic diseases complicating pregnancy	97	20415		73	15445		60	13118		0	0	9	0	0	0	0	0
O99	0	285	26741		211	29939		181	25159		Diagnoses - ICD10: O99 Other maternal diseases classifiable elsewhere but complicating pregnancy, childbirth and the puerperium	800	19212		512	14606		402	12376		218	1	2192	31	0	0	0	0
O990	0	148	26977		107	30043		93	25247		O99.0 Anaemia complicating pregnancy, childbirth and the puerperium	78	20434		45	15473		35	13143		33	0	86	0	2	0	6	0
O998	0	90	26935		66	30084		53	25287		O99.8 Other specified diseases and conditions complicating pregnancy, childbirth and the puerperium	560	19652		352	14966		272	12706		5	0	741	5	1	0	95	0
Q21	0	65	49696		54	40270		47	34225		Diagnoses - ICD10: Q21 Congenital malformations of cardiac septa	177	30689		153	23181		136	20141		4	0	206	2	0	0	0	0
Q211	0	55	49705		45	40279		38	34234		Q21.1 Atrial septal defect	84	30782		72	23262		65	20212		2	0	39	0	1	0	4	0
Q23	0	31	49511		24	40300		19	34253		Congenital malformations of aortic and mitral valves	59	30907		56	23378		51	20326		0	0	10	0	0	0	1	0
Q24	0	18	49524		16	40308		11	34261		Other congenital malformations of heart	68	30898		57	23377		51	20326		1	0	12	0	0	0	1	0
Q25	0	10	49533		8	40317		7	34266		Congenital malformations of great arteries	40	30926		34	23400		28	20349		0	0	5	0	0	0	1	0
Q43	0	29	49513		26	40298		22	34250		Other congenital malformations of intestine	27	30939		22	23412		17	20360		2	0	2	0	0	0	0	0
Q51	0	28	26997		27	30123		23	25317		Congenital malformations of uterus and cervix	45	20367		35	15383		29	13049		0	0	3	0	0	0	0	0
Q60	0	21	49521		17	40307		14	34258		Renal agenesis and other reduction defects of kidney	31	30935		24	23410		19	20358		0	0	3	0	0	0	0	0
Q61	0	52	49709		45	40281		39	34235		Cystic kidney disease	211	30755		186	23248		158	20219		3	0	225	3	1	0	16	0
Q63	0	38	49504		31	40293		25	34247		Other congenital malformations of kidney	35	30931		29	23405		25	20352		2	0	5	0	0	0	0	0
Q66	0	23	49519		18	40306		16	34256		Diagnoses - ICD10: Q66 Congenital deformities of feet	34	30932		28	23406		27	20350		0	0	9	0	0	0	0	0
Q76	0	17	49525		15	40309		12	34260		Congenital malformations of spine and bony thorax	126	30840		112	23322		95	20282		0	0	40	0	0	0	0	0
Q82	0	11	49531		9	40315		8	34264		Diagnoses - ICD10: Q82 Other congenital malformations of skin	73	30893		58	23376		48	20329		0	0	11	0	0	0	0	0
Q89	0	18	49524		15	40309		10	34262		Other congenital malformations	47	30919		39	23395		31	20346		0	0	4	0	0	0	0	0
R00	0	1302	48249		1058	39272		882	33396		Diagnoses - ICD10: R00 Abnormalities of heart beat	3104	26562		2602	19832		2220	17257		4192	150	11314	1588	1325	15	8162	345
R000	0	326	49217		273	40051		230	34042		R00.0 Tachycardia, unspecified	946	29720		755	22479		629	19648		346	3	3823	117	35	0	1092	8
R001	0	428	49117		358	39969		296	33979		R00.1 Bradycardia, unspecified	716	30250		631	22803		554	19823		707	8	3812	104	65	0	1011	6
R002	0	575	48972		450	39877		368	33907		R00.2 Palpitations	2021	27845		1701	20833		1459	18118		1010	12	8269	600	139	0	4484	63
R01	0	164	49379		141	40184		121	34152		Cardiac murmurs and other cardiac sounds	996	29670		854	22280		723	19354		82	0	3682	105	0	0	0	0
R011	0	150	49610		128	40197		109	34164		R01.1 Cardiac murmur, unspecified	978	29688		837	22297		711	19366		58	0	3534	96	0	0	0	0
R02	0	84	49458		70	40254		65	34207		Gangrene										12	0	0	0	0	0	0	0
R03	0	399	49145		321	40004		275	33998		Abnormal blood pressure reading without diagnosis	939	29627		759	22375		649	19528		544	9	4232	128	49	0	1244	9
R030	0	218	49541		171	40153		144	34128		R03.0 Elevated blood-pressure reading, without diagnosis of hypertension	920	29646		745	22389		637	19540		114	1	3340	84	7	0	868	6
R031	0	190	49571		154	40171		134	34139		R03.1 Nonspecific low blood-pressure reading	21	30945		16	23418		14	20363		94	0	125	0	6	0	0	0
R04	0	626	48919		509	39818		428	33847		Diagnoses - ICD10: R04 Haemorrhage from respiratory passages	490	30376		398	22936		350	19927		1381	28	3432	100	182	0	848	5
R040	0	332	49212		281	40045		233	34041		R04.0 Epistaxis	378	30488		300	23034		263	20014		400	4	1678	32	35	0	262	0
R042	0	301	49243		238	40088		200	34074		R04.2 Haemoptysis	116	30850		101	23333		91	20286		268	2	614	7	18	0	61	0
R05	0	481	49066		377	39950		320	33955		Diagnoses - ICD10: R05 Cough	5736	23730		4649	17885		3954	15523		822	18	12576	2376	73	0	10175	764
R06	0	1450	48098		1142	39185		965	33309		Diagnoses - ICD10: R06 Abnormalities of breathing	5018	24248		4141	17893		3557	15520		4732	231	12867	2631	1553	19	10464	842
R060	0	977	48569		773	39553		657	33616		R06.0 Dyspnoea	3317	26649		2757	19977		2385	17392		2783	80	11224	1500	630	8	7928	321
R065	0	319	49224		244	40081		204	34069		R06.5 Mouth breathing	6	30960		3	23431		3	20374		280	5	288	5	22	0	0	0
R068	0	100	49442		76	40248		62	34210		R06.8 Other and unspecified abnormalities of breathing	2187	27879		1818	20816		1571	18106		9	0	7459	513	1	0	3441	38
R07	0	4386	45179		3441	36900		2877	31410		Diagnoses - ICD10: R07 Pain in throat and chest	4289	24677		3466	18668		2968	16209		11083	1714	13754	3739	8032	414	12074	1526
R070	0	54	49705		43	40281		37	34235		R07.0 Pain in throat	121	30845		100	23334		81	20296		2	0	58	0	0	0	6	0
R072	0	572	48975		452	39877		374	33902		R07.2 Precordial pain	219	30547		186	23148		157	20220		1082	15	1988	29	142	0	359	0
R073	0	1195	48353		958	39370		789	33486		R07.3 Other chest pain										3641	125	0	0	1055	12	0	0
R074	0	3143	46416		2433	37903		2043	32239		R07.4 Chest pain, unspecified										9205	994	0	0	5575	162	0	0
R09	0	157	49385		130	40194		103	34169		Diagnoses - ICD10: R09 Other symptoms and signs involving the circulatory and respiratory systems	2878	27388		2425	20509		2078	17899		53	0	9262	842	5	0	5522	119
R091	0	58	49701		50	40274		36	34236		R09.1 Pleurisy	75	30891		65	23369		55	20322		3	0	30	0	0	0	0	0
R10	0	4651	44907		3719	36614		3145	31134		Diagnoses - ICD10: R10 Abdominal and pelvic pain	6086	22580		4720	17014		3973	14804		11507	2014	14282	4607	8535	510	12886	2088
R101	0	1364	48183		1112	39214		936	33337		R10.1 Pain localised to upper abdomen	2656	27510		2030	20804		1716	18061		4598	209	10554	1298	1470	19	7115	225
R102	0	218	49324		175	40149		154	34118		R10.2 Pelvic and perineal pain	936	29830		692	22642		577	19700		152	1	3091	68	0	0	0	0
R103	0	1029	48519		831	39497		688	33587		R10.3 Pain localised to other parts of lower abdomen	2015	28151		1578	21156		1311	18466		2992	107	8947	776	0	0	0	0
R104	0	2657	46892		2089	38238		1773	32502		R10.4 Other and unspecified abdominal pain										8411	773	0	0	0	0	0	0
R11	0	1645	47907		1323	39008		1137	33141		Diagnoses - ICD10: R11 Nausea and vomiting	3418	25948		2621	19513		2191	17086		5738	320	11742	1779	0	0	0	0
R12	0	246	49297		202	40122		184	34088		Diagnoses - ICD10: R12 Heartburn	2348	28018		1985	20949		1676	18301		206	3	8378	615	0	0	0	0
R13	0	1025	48518		844	39480		708	33564		Diagnoses - ICD10: R13 Dysphagia	882	29784		744	22390		637	19540		3099	79	6489	337	801	8	2791	27
R14	0	296	49246		242	40082		212	34060		Diagnoses - ICD10: R14 Flatulence and related conditions	825	30041		661	22773		573	19804		306	3	3412	84	21	0	828	5
R15	0	257	49286		215	40110		162	34111		Diagnoses - ICD10: R15 Faecal incontinence	172	30794		146	23288		130	20247		161	1	580	4	0	0	0	0
R16	0	88	49455		63	40261		54	34218		Hepatomegaly and splenomegaly	634	30032		522	22612		444	19633		12	0	1597	23	1	0	264	1
R161	0	39	49721		30	40294		25	34247		R16.1 Splenomegaly, not elsewhere classified	195	30771		172	23262		149	20228		2	0	150	1	0	0	7	0
R17	0	130	49413		104	40220		91	34181		Diagnoses - ICD10: R17 Unspecified jaundice	203	30563		168	23166		138	20139		32	0	330	1	2	0	28	0
R18	0	160	49383		127	40197		110	34162		Diagnoses - ICD10: R18 Ascites	108	30758		95	23239		83	20294		49	2	243	3	4	0	11	0
R19	0	2590	46963		2109	38222		1803	32475		Diagnoses - ICD10: R19 Other symptoms and signs involving the digestive system and abdomen	3536	25830		2859	19475		2426	16951		8505	804	12751	2536	4653	95	10218	771
R190	0	168	49375		135	40190		121	34152		R19.0 Intra-abdominal and pelvic swelling, mass and lump	375	30491		312	23122		270	20107		84	0	1008	16	0	0	0	0
R194	0	1874	47678		1537	38793		1309	32968		R19.4 Change in bowel habit	816	29550		664	22270		581	19396		6500	436	8686	765	2818	39	4814	88
R195	0	299	49243		236	40088		202	34070		R19.5 Other fecal abnormalities	418	30448		356	22978		291	19986		279	3	1606	15	18	0	282	0
R198	0	334	49208		276	40048		239	34033		R19.8 Other specified symptoms and signs involving the digestive system and abdomen	310	30456		255	23079		218	20059		387	4	1408	17	35	0	208	0
R20	0	385	49158		299	40026		246	34027		Diagnoses - ICD10: R20 Disturbances of skin sensation	3372	26094		2793	19541		2374	17003		436	3	10373	1146	45	0	6902	215
R202	0	224	49319		178	40147		144	34129		R20.2 Paraesthesia of skin	1005	29661		779	22455		670	19507		113	1	3569	87	7	0	956	8
R208	0	181	49361		135	40189		114	34158		R20.8 Other and unspecified disturbances of skin sensation	169	30697		145	23289		121	20256		58	1	374	3	5	0	30	0
R21	0	265	49278		204	40121		162	34110		Diagnoses - ICD10: R21 Rash and other nonspecific skin eruption	1728	28338		1375	21259		1189	18488		141	0	6354	314	10	0	2619	22
R22	0	329	49213		261	40063		225	34047		Diagnoses - ICD10: R22 Localised swelling, mass and lump of skin and subcutaneous tissue	1425	28941		1165	21869		992	18985		343	6	5710	282	28	0	2252	18
R221	0	44	49715		37	40287		34	34238		R22.1 Localised swelling, mass and lump, neck	489	30177		398	22736		338	19739		2	0	912	13	0	0	115	0
R224	0	66	49693		49	40275		41	34231		R22.4 Localised swelling, mass and lump, lower limb	156	30710		137	23197		118	20159		4	0	125	0	1	0	7	0
R23	0	99	49444		86	40239		72	34201		Diagnoses - ICD10: R23 Other skin changes	753	29813		614	22520		537	19540		20	0	2300	42	1	0	407	1
R25	0	129	49413		99	40225		84	34188		Diagnoses - ICD10: R25 Abnormal involuntary movements	902	29764		751	22483		658	19619		26	0	3237	76	2	0	682	5
R251	0	44	49715		35	40289		32	34240		R25.1 Tremor, unspecified	312	30554		261	23073		231	20046		1	0	443	5	0	0	33	0
R252	0	59	49700		41	40283		37	34235		R25.2 Cramp and spasm	545	30321		449	22985		396	19981		4	0	1366	15	0	0	175	0
R26	0	299	49245		245	40081		212	34061		Diagnoses - ICD10: R26 Abnormalities of gait and mobility	517	30249		442	22892		385	19892		283	3	2287	40	23	0	410	2
R268	0	237	49307		198	40128		168	34105		R26.8 Other and unspecified abnormalities of gait and mobility	277	30689		237	23197		203	20174		170	1	934	12	9	0	114	0
R27	0	53	49706		47	40277		41	34231		Other lack of coordination	168	30698		141	23293		121	20256		4	0	144	0	1	0	7	0
R29	0	491	49052		401	39924		349	33924		Diagnoses - ICD10: R29 Other symptoms and signs involving the nervous and musculoskeletal systems	817	30149		687	22747		607	19770		960	21	4468	151	0	0	0	0
R296	0	248	49294		199	40125		171	34101		R29.6 Tendency to fall, not elsewhere classified	134	30832		123	23311		110	20267		174	2	533	5	9	0	49	0
R298	0	260	49283		216	40109		192	34081		R29.8 Other and unspecified symptoms and signs involving the nervous and musculoskeletal systems	634	30332		529	22905		465	19912		255	0	2656	51	0	0	0	0
R30	0	159	49383		126	40198		108	34164		Diagnoses - ICD10: R30 Pain associated with micturition	2354	27512		1846	20988		1546	18231		43	0	7565	487	4	0	3959	45
R300	0	143	49616		113	40211		96	34176		R30.0 Dysuria	2290	27576		1795	21039		1504	18273		32	0	7353	453	3	0	3754	39
R31	0	1847	47706		1484	38845		1248	33027		Diagnoses - ICD10: R31 Unspecified haematuria	1607	28559		1272	21462		1066	18711		6284	383	9817	1081	2642	36	6298	155
R32	0	320	49222		249	40075		209	34063		Diagnoses - ICD10: R32 Unspecified urinary incontinence	998	29668		865	22269		746	19431		345	3	4338	141	24	0	1298	9
R33	0	1065	48481		906	39421		770	33505		Diagnoses - ICD10: R33 Retention of urine	353	30513		295	23139		248	20129		3516	128	4857	217	921	10	1629	17
R35	0	543	49001		438	39887		369	33903		Diagnoses - ICD10: R35 Polyuria	1612	28554		1333	21701		1156	18921		1034	12	7259	412	128	0	3309	30
R39	0	675	48869		534	39790		459	33813		Diagnoses - ICD10: R39 Other symptoms and signs involving the urinary system	1032	29734		850	22484		718	19659		1541	32	5579	238	219	0	2107	18
R391	0	224	49318		192	40132		165	34107		R39.1 Other difficulties with micturition	634	30232		521	22913		451	19926		160	1	2332	31	8	0	450	3
R398	0	465	49079		351	39973		304	33968		R39.8 Other and unspecified symptoms and signs involving the urinary system	177	30689		144	23190		116	20261		678	11	1267	15	63	0	0	0
R40	0	109	49434		84	40241		67	34206		Diagnoses - ICD10: R40 Somnolence, stupor and coma	429	30237		350	22784		308	19769		17	0	978	16	1	0	0	0
R400	0	53	49706		38	40286		32	34240		R40.0 Somnolence	230	30736		184	23250		169	20208		4	0	257	4	0	0	14	0
R402	0	51	49708		42	40282		31	34241		R40.2 Coma, unspecified	91	30875		69	23365		58	20319		1	0	38	0	0	0	3	0
R41	0	446	49098		371	39954		319	33954		Diagnoses - ICD10: R41 Other symptoms and signs involving cognitive functions and awareness	914	29652		765	22269		656	19421		777	9	4600	169	72	0	1378	9
R410	0	306	49238		249	40076		213	34060		R41.0 Disorientation, unspecified	153	30713		141	23193		122	20155		304	2	864	10	24	0	75	0
R413	0	96	49663		79	40245		68	34204		R41.3 Other amnesia	505	30061		431	22603		363	19714		13	0	1292	16	1	0	175	0
R418	0	58	49701		49	40275		42	34230		R41.8 Other and unspecified symptoms and signs involving cognitive functions and awareness	401	30465		328	23006		283	19994		4	0	710	5	1	0	0	0
R42	0	723	48824		586	39741		490	33784		Diagnoses - ICD10: R42 Dizziness and giddiness	2672	27294		2159	20575		1832	17945		1776	42	9776	962	282	0	6171	144
R43	0	19	49523		16	40308		13	34259		Disturbances of smell and taste	89	30877		79	23355		70	20307		0	0	20	0	0	0	0	0
R44	0	69	49474		56	40268		50	34222		Other symptoms and signs involving general sensations and perceptions	50	30916		42	23392		36	20341		7	0	20	0	1	0	2	0
R45	0	104	49440		78	40248		62	34212		Symptoms and signs involving emotional state	451	30415		329	23105		278	20099		9	0	780	8	1	0	96	0
R458	0	49	49711		37	40288		30	34243		R45.8 Other symptoms and signs involving emotional state	335	30531		236	23198		199	20178		0	0	307	4	0	0	24	0
R46	0	27	49515		16	40308		14	34258		Symptoms and signs involving appearance and behaviour	47	30819		32	23402		28	20349		0	0	7	0	0	0	0	0
R47	0	216	49326		181	40143		157	34115		Diagnoses - ICD10: R47 Speech disturbances, not elsewhere classified	260	30506		220	23114		187	20090		139	1	804	6	0	0	0	0
R470	0	102	49657		83	40241		71	34201		R47.0 Dysphasia and aphasia	129	30637		116	23218		97	20180		15	0	157	0	1	0	7	0
R478	0	101	49658		87	40237		77	34195		R47.8 Other and unspecified speech disturbances	120	30846		97	23337		80	20297		25	0	113	1	0	0	0	0
R49	0	151	49392		124	40200		106	34166		Diagnoses - ICD10: R49 Voice disturbances	259	30607		224	23110		196	20081		49	0	637	7	4	0	57	0
R490	0	144	49399		118	40206		100	34172		R49.0 Dysphonia	212	30654		183	23151		164	20113		42	0	488	6	4	0	40	0
R50	0	627	48919		484	39842		411	33862		Diagnoses - ICD10: R50 Fever of unknown origin	1607	28659		1206	21828		1010	19067		1294	22	6862	399	162	0	3061	30
R509	0	559	48987		435	39891		372	33901		R50.9 Fever, unspecified	1567	28699		1174	21860		981	19096		1095	19	6569	365	127	0	2787	27
R51	0	1093	48452		870	39454		741	33531		Diagnoses - ICD10: R51 Headache	3159	26807		2435	20299		2054	17623		3427	116	10802	1335	0	0	0	0
R52	0	241	49304		179	40146		148	34125		Diagnoses - ICD10: R52 Pain, not elsewhere classified	3462	25804		2921	19213		2488	16789		131	0	10300	1141	7	0	6873	212
R521	0	99	49662		76	40248		62	34210		R52.1 Chronic intractable pain										21	0	0	0	1	0	0	0
R522	0	70	49689		50	40274		41	34231		R52.2 Other chronic pain										5	0	0	0	0	0	0	0
R53	0	378	49166		312	40014		253	34021		Diagnoses - ICD10: R53 Malaise and fatigue	5908	22858		4880	16554		4185	14492		457	12	12703	2542	48	0	10252	821
R54	0	46	49713		36	40288		32	34240		Diagnoses - ICD10: R54 Senility	19	30947		19	23415		17	20360		4	0	6	0	0	0	0	0
R55	0	1210	48337		997	39330		831	33443		Diagnoses - ICD10: R55 Syncope and collapse	1271	29495		1047	22187		903	19274		4028	144	8068	640	1160	13	4253	60
R56	0	224	49319		192	40133		152	34121		Diagnoses - ICD10: R56 Convulsions, not elsewhere classified	474	30392		407	22927		343	19934		146	3	1621	24	8	0	280	1
R568	0	223	49320		191	40134		151	34122		R56.8 Other and unspecified convulsions										143	3	0	0	8	0	0	0
R57	0	51	49709		37	40288		32	34241		Shock	67	30899		56	23378		47	20330		4	0	21	0	0	0	2	0
R58	0	7	49535		5	40319		4	34268		Haemorrhage	112	30754		99	23335		89	20288		0	0	28	0	0	0	0	0
R59	0	375	49169		283	40042		243	34029		Diagnoses - ICD10: R59 Enlarged lymph nodes	972	29794		787	22547		665	19612		412	6	4111	140	35	0	1197	9
R590	0	276	49268		206	40119		177	34095		R59.0 Localised enlarged lymph nodes	550	30316		458	22876		391	19886		187	1	2044	45	10	0	376	1
R591	0	64	49695		50	40274		44	34228		R59.1 Generalised enlarged lymph nodes	338	30528		263	23171		214	20163		6	0	424	6	1	0	43	0
R60	0	246	49299		208	40119		177	34097		Diagnoses - ICD10: R60 Oedema, not elsewhere classified	1535	28531		1298	21436		1123	18654		193	0	6107	288	0	0	0	0
R600	0	191	49353		162	40164		135	34138		R60.0 Localised oedema	850	29616		730	22204		632	19345		96	0	3252	90	0	0	0	0
R609	0	56	49704		46	40279		41	34232		R60.9 Oedema, unspecified	998	29468		845	22189		730	19347		4	0	3182	70	1	0	781	6
R61	0	94	49449		73	40251		61	34211		Diagnoses - ICD10: R61 Hyperhidrosis	289	30677		242	23192		211	20166		10	0	511	4	1	0	40	0
R619	0	88	49671		70	40254		58	34214		R61.9 Hyperhidrosis, unspecified										9	0	0	0	1	0	0	0
R63	0	948	48599		778	39550		654	33622		Diagnoses - ICD10: R63 Symptoms and signs concerning food and fluid intake	1947	28319		1558	21176		1332	18645		2769	82	8875	730	643	8	5077	85
R630	0	105	49655		92	40233		79	34194		R63.0 Anorexia	116	30850		100	23334		90	20287		30	0	172	1	2	0	7	0
R634	0	837	48710		684	39644		571	33705		R63.4 Abnormal weight loss	529	30237		462	22772		394	19783		2233	59	4574	160	450	3	1477	14
R65	0	21	49521		20	40304		17	34255		Systemic Inflammatory Response Syndrome	229	30537		184	23150		153	20224		2	0	147	0	0	0	8	0
R68	0	68	49475		57	40268		47	34226		Diagnoses - ICD10: R68 Other general symptoms and signs	1634	28832		1291	21843		1092	18985		4	0	5265	228	1	0	1892	17
R69	0	1564	47984		1238	39089		1054	33220		Diagnoses - ICD10: R69 Unknown and unspecified causes of morbidity	215	30751		170	23264		146	20231		5224	280	5920	338	0	0	0	0
R70	0	9	49533		6	40318		6	34266		Elevated erythrocyte sedimentation rate and abnormality of plasma viscosity	98	30768		83	23251		75	20202		0	0	19	0	0	0	2	0
R71	0	8	49534		7	40317		5	34267		Abnormality of red blood cells	163	30803		131	23303		112	20265		0	0	53	0	0	0	5	0
R73	0	101	49441		74	40250		61	34211		Diagnoses - ICD10: R73 Elevated blood glucose level	4063	25803		3324	19310		2883	16794		12	0	10803	1355	1	0	7311	261
R739	0	65	49694		43	40281		36	34236		R73.9 Hyperglycaemia, unspecified	1325	29041		1093	21941		958	19119		4	0	4451	136	0	0	1274	10
R74	0	36	49507		28	40296		26	34246		Abnormal serum enzyme levels	1501	28965		1228	21906		1034	19143		2	0	4862	185	0	0	1607	13
R76	0	35	49507		24	40300		22	34250		Diagnoses - ICD10: R76 Other abnormal immunological findings in serum	664	30002		457	22877		392	19885		1	0	1186	12	0	0	0	0
R77	0	28	49515		22	40303		19	34254		Other abnormalities of plasma proteins	134	30532		98	23136		88	20089		1	0	49	0	0	0	4	0
R78	0	9	49533		7	40317		6	34266		Findings of drugs and other substances not normally found in blood	148	30618		123	23211		110	20267		0	0	57	0	0	0	0	0
R79	0	1248	48299		1071	39255		924	33349		Diagnoses - ICD10: R79 Other abnormal findings of blood chemistry	2624	27142		2210	20424		1906	17871		4509	180	10812	1381	1365	16	7430	260
R798	0	1206	48341		1033	39293		891	33382		R79.8 Other specified abnormal findings of blood chemistry	2233	27733		1875	20859		1630	18247		4321	166	10206	1156	1254	14	6569	170
R80	0	49	49493		35	40289		28	34244		Isolated proteinuria	343	30423		255	22979		213	20064		3	0	361	3	0	0	30	0
R82	0	43	49717		36	40289		33	34240		Other abnormal findings in urine	728	30138		591	22743		504	19773		2	0	1777	27	0	0	0	0
R87	0	216	26811		167	29883		146	25094		Diagnoses - ICD10: R87 Abnormal findings in specimens from female genital organs	637	19575		460	14758		389	12489		115	1	1872	24	7	0	316	1
R876	0	198	26829		152	29898		132	25108		R87.6 Abnormal cytological findings	578	19634		414	14804		352	12526		89	0	1580	19	6	0	246	1
R89	0	13	49529		10	40314		9	34263		Abnormal findings in specimens from other organs systems and tissues	321	30545		249	23085		209	20068		0	0	287	3	0	0	19	0
R90	0	37	49722		30	40294		28	34244		Diagnoses - ICD10: R90 Abnormal findings on diagnostic imaging of central nervous system	369	30497		330	23004		282	19995		3	0	636	3	0	0	59	0
R91	0	344	49201		275	40051		222	34052		Diagnoses - ICD10: R91 Abnormal findings on diagnostic imaging of lung	1266	29300		1114	22020		982	19095		352	9	5767	258	35	0	2120	17
R92	0	10	49532		9	40315		9	34263		Abnormal findings on diagnostic imaging of breast	2933	27433		2513	20421		2169	17708		0	0	9293	845	0	0	0	0
R93	0	395	49151		319	40007		270	34004		diab_type1	1858	28108		1553	21181		1333	18544		566	5	7484	445	49	0	3606	35
R932	0	34	49725		27	40297		20	34252		R93.2 Abnormal findings on diagnostic imaging of liver and biliary tract	191	30675		155	23179		122	20155		0	0	101	1	0	0	7	0
R933	0	177	49368		135	40190		116	34157		R93.3 Abnormal findings on diagnostic imaging of other parts of digestive tract	112	30854		96	23338		82	20295		66	0	223	3	0	0	0	0
R935	0	56	49703		54	40270		46	34226		R93.5 Abnormal findings on diagnostic imaging of other abdominal regions, including retroperitoneum	242	30624		201	23233		177	20200		3	0	305	4	0	0	0	0
R94	0	628	48915		496	39829		437	33835		diab_type1	2627	27639		2207	20827		1911	18166		1400	29	9740	968	170	0	6011	144
R943	0	92	49667		68	40256		63	34209		R94.3 Abnormal results of cardiovascular function studies	1373	29193		1190	21944		1040	19137		7	0	5058	211	1	0	1734	14
R945	0	498	49045		398	39927		346	33926		R94.5 Abnormal results of liver function studies	717	29949		557	22677		469	19808		904	15	3598	111	90	0	946	8
S00	0	318	49225		263	40062		221	34052		Diagnoses - ICD10: S00 Superficial injury of head	537	30029		424	22910		357	19920		319	4	2127	50	29	0	418	2
S000	0	56	49703		51	40273		41	34231		S00.0 Superficial injury of scalp	197	30669		154	23280		133	20244		1	0	153	0	1	0	0	0
S008	0	145	49614		116	40208		102	34170		S00.8 Superficial injury of other parts of head	340	30426		271	23163		220	20157		48	0	659	10	0	0	0	0
S009	0	59	49701		46	40279		38	34235		S00.9 Superficial injury of head, part unspecified	49	30917		41	23393		35	20342		7	0	19	0	1	0	2	0
S01	0	421	49122		349	39976		298	33975		Diagnoses - ICD10: S01 Open wound of head	502	30264		409	23025		349	20028		661	11	2576	61	63	0	534	4
S010	0	114	49428		95	40229		82	34190		S01.0 Open wound of scalp	143	30723		115	23319		100	20277		21	0	186	4	2	0	9	0
S011	0	44	49715		37	40287		34	34238		S01.1 Open wound of eyelid and periocular area	39	30927		35	23399		32	20345		1	0	10	0	0	0	0	0
S015	0	41	49718		28	40296		25	34247		S01.5 Open wound of lip and oral cavity	95	30871		74	23360		61	20316		0	0	24	0	0	0	2	0
S018	0	161	49382		132	40193		110	34163		S01.8 Open wound of other parts of head	228	30638		187	23247		160	20217		67	0	464	5	5	0	0	0
S02	0	270	49274		219	40107		190	34084		Diagnoses - ICD10: S02 Fracture of skull and facial bones	207	30759		167	23267		134	20243		230	3	739	8	13	0	0	0
S022	0	78	49465		57	40268		45	34228		S02.2 Fracture of nasal bones	102	30864		78	23356		64	20313		5	0	44	0	1	0	6	0
S0220	0	60	49699		44	40280		34	34238		S02.20 Fracture of nasal bones (closed)										2	0	0	0	1	0	0	0
S024	0	53	49706		44	40280		40	34232		S02.4 Fracture of malar and maxillary bones	17	30949		11	23423		10	20367		4	0	8	1	1	0	0	0
S0240	0	43	49716		35	40289		33	34239		S02.40 Fracture of malar and maxillary bones (closed)	17	30949		11	23423		10	20367		3	0	6	0	0	0	0	0
S05	0	37	49505		27	40297		22	34250		Diagnoses - ICD10: S05 Injury of eye and orbit	271	30495		219	23015		183	19994		1	0	227	2	0	0	0	0
S06	0	138	49405		114	40211		102	34171		Diagnoses - ICD10: S06 Intracranial injury	388	30378		311	23023		269	20008		42	0	915	8	3	0	105	0
S065	0	49	49710		38	40286		34	34238		S06.5 Traumatic subdural haemorrhage	45	30821		40	23294		36	20241		2	0	13	0	0	0	1	0
S09	0	262	49281		214	40110		177	34095		Diagnoses - ICD10: S09 Other and unspecified injuries of head	947	29819		716	22718		595	19782		216	1	3281	87	10	0	0	0
S099	0	249	49293		202	40122		166	34106		S09.9 Unspecified injury of head	926	29840		699	22735		578	19799		188	1	3102	78	10	0	0	0
S12	0	47	49495		41	40283		37	34235		Diagnoses - ICD10: S12 Fracture of neck	33	30933		30	23404		29	20348		4	0	15	0	0	0	0	0
S20	0	49	49710		43	40281		35	34237		Diagnoses - ICD10: S20 Superficial injury of thorax	401	30265		336	22798		272	19805		2	0	640	3	0	0	67	0
S22	0	259	49285		227	40099		201	34072		Diagnoses - ICD10: S22 Fracture of rib(s), sternum and thoracic spine	297	30569		262	23172		212	20165		260	0	1185	17	15	0	154	0
S220	0	55	49704		49	40275		40	34232		S22.0 Fracture of thoracic vertebra	101	30865		92	23342		74	20303		5	0	59	0	1	0	6	0
S2200	0	47	49712		42	40282		35	34237		S22.00 Fracture of thoracic vertebra (closed)	84	30882		76	23358		62	20315		4	0	29	0	0	0	0	0
S223	0	67	49692		56	40268		50	34222		S22.3 Fracture of rib	137	30829		117	23317		94	20283		10	0	104	0	1	0	6	0
S2230	0	54	49705		45	40279		42	34230		S22.30 Fracture of rib (closed)										5	0	0	0	1	0	0	0
S224	0	108	49436		94	40232		86	34187		S22.4 Multiple fractures of ribs	102	30764		91	23343		77	20300		29	0	143	0	2	0	7	0
S2240	0	94	49667		81	40245		73	34200		S22.40 Multiple fractures of ribs (closed)										23	0	0	0	1	0	0	0
S27	0	80	49463		68	40257		62	34211		Diagnoses - ICD10: S27 Injury of other and unspecified intrathoracic organs	50	30916		42	23392		36	20341		12	0	39	0	1	0	3	0
S270	0	48	49712		43	40282		42	34231		S27.0 Traumatic pneumothorax	24	30942		21	23413		17	20360		4	0	7	0	0	0	1	0
S30	0	86	49456		73	40251		62	34210		Diagnoses - ICD10: S30 Superficial injury of abdomen, lower back and pelvis	197	30669		152	23182		129	20148		9	0	211	0	0	0	0	0
S31	0	30	49512		24	40300		21	34251		Diagnoses - ICD10: S31 Open wound of abdomen, lower back and pelvis	71	30795		52	23282		40	20337		1	0	16	0	0	0	0	0
S32	0	192	49352		169	40157		143	34131		Diagnoses - ICD10: S32 Fracture of lumbar spine and pelvis	201	30765		173	23261		152	20225		104	0	607	4	7	0	55	0
S320	0	72	49688		62	40263		54	34219		S32.0 Fracture of lumbar vertebra	130	30836		113	23321		98	20279		16	0	108	1	1	0	6	0
S3200	0	63	49696		54	40270		46	34226		S32.00 Fracture of lumbar vertebra (closed)	84	30882		74	23360		61	20316		12	0	48	0	1	0	4	0
S325	0	74	49686		68	40257		56	34217		S32.5 Fracture of pubis	31	30935		25	23409		18	20359		8	0	14	0	0	0	0	0
S3250	0	68	49692		62	40263		54	34219		S32.50 Fracture of pubis (closed)	14	30952		10	23424		7	20370		7	0	8	0	0	0	0	0
S36	0	24	49518		17	40307		14	34258		Injury of intra abdominal organs	36	30930		30	23404		25	20352		1	0	3	0	0	0	1	0
S39	0	55	49487		38	40286		27	34245		Diagnoses - ICD10: S39 Other and unspecified injuries of abdomen, lower back and pelvis	981	29885		756	22578		644	19633		2	0	2620	56	0	0	0	0
S40	0	34	49508		28	40296		24	34248		Superficial injury of shoulder and upper arm	232	30634		189	23145		162	20215		1	0	197	1	0	0	9	0
S42	0	298	49245		242	40083		198	34075		Diagnoses - ICD10: S42 Fracture of shoulder and upper arm	263	30603		222	23112		194	20083		264	0	1077	14	21	0	140	0
S420	0	91	49452		77	40248		66	34207		S42.0 Fracture of clavicle	69	30897		61	23373		55	20322		10	0	58	0	1	0	5	0
S4200	0	77	49683		65	40260		54	34219		S42.00 Fracture of clavicle (closed)	55	30911		50	23384		45	20332		7	0	34	0	1	0	3	0
S422	0	113	49429		89	40235		71	34201		S42.2 Fracture of upper end of humerus	92	30874		82	23352		67	20310		11	0	78	0	2	0	6	0
S4220	0	101	49658		81	40243		66	34206		S42.20 Fracture of upper end of humerus (closed)	42	30924		36	23398		28	20349		9	0	26	0	1	0	4	0
S43	0	83	49459		67	40257		55	34217		Diagnoses - ICD10: S43 Dislocation, sprain and strain of joints and ligaments of shoulder girdle	612	30154		518	22816		443	19834		10	0	1666	24	1	0	260	1
S430	0	71	49688		58	40266		47	34225		S43.0 Dislocation of shoulder joint	72	30794		57	23377		47	20330		4	0	32	0	0	0	0	0
S46	0	25	49517		19	40305		18	34254		Diagnoses - ICD10: S46 Injury of muscle and tendon at shoulder and upper arm level	851	29615		682	22352		581	19496		0	0	2210	52	0	0	399	1
S50	0	57	49702		45	40279		38	34234		Superficial injury of forearm	241	30525		205	23029		165	20112		5	0	239	1	1	0	23	0
S51	0	60	49699		49	40275		40	34232		Diagnoses - ICD10: S51 Open wound of forearm	157	30709		136	23198		125	20152		3	0	146	0	1	0	0	0
S52	0	758	48787		624	39702		533	33741		Diagnoses - ICD10: S52 Fracture of forearm	303	30563		262	23072		223	20054		1976	56	3315	104	344	1	0	0
S520	0	88	49455		72	40252		66	34206		S52.0 Fracture of upper end of ulna	19	30947		16	23418		12	20365		15	0	26	0	1	0	0	0
S5200	0	74	49686		60	40264		57	34215		S52.00 Fracture of upper end of ulna (closed)	4	30962		3	23431		1	20376		11	0	0	0	1	0	0	0
S521	0	41	49718		33	40291		25	34247		S52.1 Fracture of upper end of radius	59	30907		53	23381		44	20333		1	0	11	0	0	0	2	0
S525	0	495	49049		414	39912		346	33928		S52.5 Fracture of lower end of radius	201	30665		178	23156		153	20124		909	21	1728	42	0	0	0	0
S5250	0	441	49320		369	39957		306	33968		S52.50 Fracture of lower end of radius (closed)	122	30844		106	23328		87	20290		699	17	1114	25	0	0	0	0
S526	0	101	49441		83	40241		75	34197		S52.6 Fracture of lower end of both ulna and radius	63	30903		52	23382		47	20330		18	0	64	0	1	0	0	0
S5260	0	84	49675		68	40256		62	34210		S52.60 Fracture of lower end of both ulna and radius (closed)	31	30935		26	23408		23	20354		9	0	21	0	1	0	2	0
S53	0	13	49529		8	40316		6	34266		Dislocation sprain and strain of joints and ligaments of elbow	52	30914		38	23396		28	20349		0	0	3	0	0	0	0	0
S56	0	47	49495		36	40288		29	34243		Diagnoses - ICD10: S56 Injury of muscle and tendon at forearm level	43	30823		33	23301		27	20350		3	0	7	0	0	0	1	0
S60	0	45	49714		34	40290		24	34248		Diagnoses - ICD10: S60 Superficial injury of wrist and hand	466	30200		376	22858		323	19854		1	0	777	8	0	0	0	0
S61	0	445	49100		382	39943		320	33953		Diagnoses - ICD10: S61 Open wound of wrist and hand	1094	29072		917	21917		795	18982		774	7	5216	208	76	0	1856	14
S610	0	257	49286		224	40100		187	34085		S61.0 Open wound of finger(s) without damage to nail	153	30713		125	23209		113	20164		233	2	649	11	15	0	55	0
S611	0	63	49697		51	40273		41	34231		S61.1 Open wound of finger(s) with damage to nail	5	30961		3	23431		3	20374		3	0	4	0	1	0	1	0
S619	0	87	49673		74	40251		66	34207		S61.9 Open wound of wrist and hand, part unspecified										11	0	0	0	1	0	0	0
S62	0	369	49175		311	40015		267	34007		Diagnoses - ICD10: S62 Fracture at wrist and hand level	396	30270		333	22901		281	19896		528	9	1989	45	48	0	349	1
S623	0	60	49699		50	40274		44	34228		S62.3 Fracture of other metacarpal bone	76	30790		57	23377		47	20330		4	0	28	0	1	0	2	0
S626	0	188	49354		161	40163		139	34133		S62.6 Fracture of other finger	150	30816		122	23312		100	20277		120	0	400	3	7	0	33	0
S6260	0	116	49643		96	40228		85	34187		S62.60 Fracture of other finger (closed)	72	30894		57	23377		46	20331		25	0	86	1	2	0	6	0
S63	0	95	49447		82	40242		72	34200		Diagnoses - ICD10: S63 Dislocation, sprain and strain of joints and ligaments at wrist and hand level	492	30374		385	22949		321	19956		19	0	1028	15	1	0	147	0
S64	0	93	49449		79	40245		66	34206		Diagnoses - ICD10: S64 Injury of nerves at wrist and hand level	16	30950		13	23421		11	20366		11	0	23	0	1	0	1	0
S644	0	55	49704		46	40278		39	34233		S64.4 Injury of digital nerve of other finger	8	30958		6	23428		6	20371		3	0	4	0	1	0	0	0
S66	0	153	49390		132	40193		113	34160		Diagnoses - ICD10: S66 Injury of muscle and tendon at wrist and hand level	113	30753		90	23244		76	20301		53	0	218	1	5	0	12	0
S663	0	49	49711		43	40282		38	34235		S66.3 Injury of extensor muscle and tendon of other finger at wrist and hand level	5	30961		4	23430		4	20373		3	0	3	0	0	0	0	0
S67	0	17	49525		15	40309		15	34257		Diagnoses - ICD10: S67 Crushing injury of wrist and hand	59	30907		50	23384		46	20331		0	0	9	0	0	0	1	0
S68	0	49	49710		45	40279		32	34240		Diagnoses - ICD10: S68 Traumatic amputation of wrist and hand	12	30854		12	23322		11	20266		3	0	6	0	1	0	1	0
S69	0	28	49514		23	40301		20	34252		Diagnoses - ICD10: S69 Other and unspecified injuries of wrist and hand	631	30235		524	22810		422	19855		1	0	1325	18	0	0	207	1
S70	0	46	49713		38	40286		30	34242		Diagnoses - ICD10: S70 Superficial injury of hip and thigh	178	30788		150	23284		132	20245		2	0	129	1	0	0	6	0
S72	0	251	49294		219	40107		186	34088		Diagnoses - ICD10: S72 Fracture of femur	97	30869		87	23347		75	20302		239	5	483	8	13	0	46	0
S720	0	148	49396		129	40196		109	34164		S72.0 Fracture of neck of femur	65	30901		63	23371		55	20322		59	0	140	0	5	0	7	0
S7200	0	132	49629		114	40211		97	34176		S72.00 Fracture of neck of femur (closed)	63	30903		61	23373		54	20323		36	0	113	0	3	0	7	0
S721	0	45	49715		40	40285		36	34237		S72.1 Pertrochanteric fracture	17	30949		17	23417		15	20362		4	0	6	0	0	0	1	0
S76	0	53	49489		40	40284		33	34239		Diagnoses - ICD10: S76 Injury of muscle and tendon at hip and thigh level	239	30427		190	23044		164	20113		2	0	232	3	0	0	15	0
S79	0	36	49507		30	40294		24	34248		Other and specified injuries of hip and thigh	42	30924		37	23397		32	20345		0	0	8	0	0	0	1	0
S80	0	127	49415		109	40215		91	34181		Diagnoses - ICD10: S80 Superficial injury of lower leg	613	30153		492	22842		406	19971		34	0	1568	21	2	0	297	1
S809	0	61	49698		56	40268		49	34223		S80.9 Superficial injury of lower leg, unspecified	3	30963		3	23431		2	20375		8	0	0	0	1	0	0	0
S81	0	112	49430		92	40232		76	34196		Diagnoses - ICD10: S81 Open wound of lower leg	258	30408		220	22914		193	19884		24	1	481	5	2	0	43	0
S82	0	664	48880		555	39771		475	33798		Diagnoses - ICD10: S82 Fracture of lower leg, including ankle	418	30548		350	23084		304	20073		1692	45	3486	110	0	0	0	0
S821	0	77	49465		67	40257		53	34219		S82.1 Fracture of upper end of tibia	62	30904		54	23380		47	20330		10	0	36	0	1	0	3	0
S8210	0	61	49698		52	40272		40	34232		S82.10 Fracture of upper end of tibia (closed)	20	30946		17	23417		16	20361		3	0	7	0	0	0	0	0
S822	0	71	49471		54	40270		47	34225		S82.2 Fracture of shaft of tibia	66	30900		55	23379		48	20329		3	0	31	0	1	0	3	0
S823	0	63	49696		45	40279		38	34234		S82.3 Fracture of lower end of tibia	19	30947		15	23419		12	20365		4	0	7	0	0	0	0	0
S8230	0	51	49708		37	40287		31	34241		S82.30 Fracture of lower end of tibia (closed)	10	30956		9	23425		6	20371		3	0	3	0	0	0	0	0
S824	0	54	49705		46	40278		43	34229		S82.4 Fracture of fibula alone	86	30880		72	23362		64	20313		4	0	53	0	1	0	4	0
S826	0	93	49450		83	40242		72	34200		S82.6 Fracture of lateral malleolus	65	30901		55	23379		52	20325		22	0	74	0	1	0	5	0
S8260	0	87	49673		78	40247		68	34204		S82.60 Fracture of lateral malleolus (closed)										18	0	0	0	1	0	0	0
S828	0	262	49281		221	40104		191	34082		S82.8 Fractures of other parts of lower leg	232	30734		194	23240		165	20212		255	1	882	7	0	0	0	0
S8280	0	219	49540		182	40142		156	34116		S82.80 Fractures of other parts of lower leg (closed)										153	1	0	0	0	0	0	0
S83	0	98	49444		79	40245		68	34204		Diagnoses - ICD10: S83 Dislocation, sprain and strain of joints and ligaments of knee	1026	29240		844	21890		731	19046		15	0	3373	73	1	0	889	6
S832	0	58	49701		50	40274		46	34226		S83.2 Tear of meniscus, current	635	29831		542	22392		472	19405		5	0	1669	26	1	0	292	1
S86	0	123	49420		89	40235		77	34195		Diagnoses - ICD10: S86 Injury of muscle and tendon at lower leg level	362	30504		291	23043		240	20037		18	0	681	6	2	0	64	0
S860	0	94	49449		69	40255		61	34211		S86.0 Injury of Achilles tendon	47	30919		43	23391		35	20342		12	0	36	0	1	0	3	0
S89	0	46	49496		36	40288		32	34240		Diagnoses - ICD10: S89 Other and unspecified injuries of lower leg	463	30503		369	23065		309	20068		2	0	775	6	0	0	0	0
S90	0	38	49504		34	40290		27	34245		Superficial injury of ankle and foot	394	30272		324	22810		272	19905		2	0	573	4	0	0	57	0
S91	0	39	49503		32	40292		29	34243		Diagnoses - ICD10: S91 Open wound of ankle and foot	309	30457		255	22979		217	19960		1	0	375	5	0	0	30	0
S92	0	120	49422		106	40218		90	34182		Diagnoses - ICD10: S92 Fracture of foot, except ankle	406	30360		334	22900		273	19904		32	0	910	8	2	0	0	0
S93	0	41	49501		34	40290		25	34247		Diagnoses - ICD10: S93 Dislocation, sprain and strain of joints and ligaments at ankle and foot level	897	29969		712	22622		590	19787		1	0	2338	49	0	0	0	0
T14	0	28	49514		20	40304		18	34254		Diagnoses - ICD10: T14 Injury of unspecified body region	1559	28607		1256	21678		1077	18900		1	0	5056	197	0	0	1689	14
T17	0	54	49489		43	40282		36	34237		Diagnoses - ICD10: T17 Foreign body in respiratory tract	79	30787		68	23266		62	20215		2	0	49	0	0	0	3	0
T18	0	48	49711		34	40290		29	34243		Diagnoses - ICD10: T18 Foreign body in alimentary tract	61	30805		52	23282		45	20232		2	0	14	0	0	0	2	0
T23	0	14	49528		12	40312		10	34262		Burn and corrosion of wrist and hand	50	30816		43	23291		40	20237		0	0	7	0	0	0	0	0
T31	0	36	49506		28	40296		24	34248		Burns classified according to extent of body surface involved	21	30945		20	23414		18	20359		1	0	2	0	0	0	0	0
T39	0	188	49356		155	40171		127	34147		Diagnoses - ICD10: T39 Poisoning by nonopioid analgesics, antipyretics and antirheumatics	70	30896		56	23378		48	20329		85	0	201	2	0	0	0	0
T391	0	154	49390		130	40196		106	34168		T39.1 4-Aminophenol derivatives	19	30947		14	23420		11	20366		60	0	73	0	0	0	0	0
T393	0	50	49709		40	40284		35	34237		T39.3 Other nonsteroidal anti-inflammatory drugs [NSAID]	33	30933		28	23406		23	20354		3	0	19	0	0	0	0	0
T40	0	85	49458		71	40254		60	34213		Diagnoses - ICD10: T40 Poisoning by narcotics and psychodysleptics [hallucinogens]	121	30745		103	23331		87	20290		11	0	92	1	0	0	0	0
T402	0	67	49693		57	40268		49	34224		T40.2 Other opioids	59	30807		50	23384		42	20335		7	0	30	0	0	0	0	0
T42	0	130	49412		109	40215		92	34180		Diagnoses - ICD10: T42 Poisoning by antiepileptic, sedative-hypnotic and anti-Parkinsonism drugs	81	30785		60	23374		53	20324		32	0	108	0	2	0	7	0
T424	0	75	49467		65	40259		55	34217		T42.4 Benzodiazepines	34	30932		26	23408		23	20354		9	0	20	0	1	0	2	0
T426	0	54	49705		41	40283		35	34237		T42.6 Other antiepileptic and sedative-hypnotic drugs	28	30838		19	23415		18	20359		4	0	6	0	0	0	1	0
T43	0	135	49407		118	40206		99	34173		Diagnoses - ICD10: T43 Poisoning by psychotropic drugs, not elsewhere classified	62	30904		44	23390		37	20340		39	0	86	0	4	0	6	0
T432	0	80	49462		70	40254		56	34216		T43.2 Other and unspecified antidepressants	25	30941		19	23415		17	20360		8	0	17	0	1	0	1	0
T44	0	15	49527		13	40311		11	34261		Poisoning by drugs primarily affecting the autonomic nervous system	39	30927		33	23401		31	20346		0	0	4	0	0	0	1	0
T45	0	24	49518		17	40307		15	34257		Poisoning by primarily systemic and haematological agents	225	30641		195	23139		170	20107		0	0	193	2	0	0	0	0
T46	0	29	49513		27	40297		23	34249		Poisoning by agents primarily affecting the cardiovascular system	119	30847		107	23327		90	20287		1	0	47	0	0	0	6	0
T50	0	44	49498		35	40289		31	34241		Diagnoses - ICD10: T50 Poisoning by diuretics and other and unspecified drugs, medicaments and biological substances	548	30318		440	22894		373	20004		1	0	1126	17	0	0	0	0
T51	0	115	49427		96	40228		82	34190		Toxic effect of alcohol	17	30949		12	23422		7	20370		25	0	29	0	2	0	2	0
T510	0	103	49656		85	40239		71	34201		T51.0 Ethanol	9	30957		7	23427		4	20373		18	0	20	0	1	0	2	0
T78	0	152	49390		112	40212		96	34176		Diagnoses - ICD10: T78 Adverse effects, not elsewhere classified	1492	28874		1164	22070		998	19179		40	1	5082	224	3	0	1848	17
T784	0	61	49698		47	40277		40	34232		T78.4 Allergy, unspecified	1349	29117		1065	22169		913	19264		2	0	4231	158	1	0	1213	10
T79	0	49	49710		39	40285		35	34237		Diagnoses - ICD10: T79 Certain early complications of trauma, not elsewhere classified	80	30786		68	23266		61	20316		3	0	35	0	0	0	0	0
T81	0	1746	47804		1412	38916		1199	33077		Diagnoses - ICD10: T81 Complications of procedures, not elsewhere classified	325	30341		285	22849		247	19930		6049	356	7102	496	2396	32	3300	44
T810	0	728	49034		607	39718		506	33767		T81.0 Haemorrhage and haematoma complicating a procedure, not elsewhere classified										1881	32	0	0	0	0	0	0
T812	0	178	49584		129	40197		112	34162		T81.2 Accidental puncture and laceration during a procedure, not elsewhere classified										66	0	0	0	5	0	0	0
T813	0	152	49607		125	40199		103	34169		T81.3 Disruption of operation wound, not elsewhere classified	93	30673		80	23154		70	20207		41	0	168	2	4	0	8	0
T814	0	598	49164		480	39845		405	33868		T81.4 Infection following a procedure, not elsewhere classified	164	30602		140	23094		127	20150		1310	25	2080	47	156	0	316	1
T818	0	256	49503		199	40125		171	34101		T81.8 Other complications of procedures, not elsewhere classified	102	30664		89	23145		70	20207		169	3	411	4	9	0	36	0
T82	0	272	49272		219	40107		189	34085		Diagnoses - ICD10: T82 Complications of cardiac and vascular prosthetic devices, implants and grafts	136	30830		119	23315		103	20274		232	6	614	12	13	0	0	0
T827	0	104	49655		83	40241		73	34199		T82.7 Infection and inflammatory reaction due to other cardiac and vascular devices, implants and grafts	14	30952		11	23423		11	20366		12	0	21	0	1	0	2	0
T828	0	114	49646		90	40235		77	34196		T82.8 Other complications of cardiac and vascular prosthetic devices, implants and grafts	76	30890		66	23368		59	20318		22	0	91	0	2	0	6	0
T83	0	162	49380		121	40203		99	34173		Diagnoses - ICD10: T83 Complications of genito-urinary prosthetic devices, implants and grafts	117	30649		88	23146		77	20200		34	0	176	1	4	0	8	0
T830	0	51	49708		37	40287		31	34241		T83.0 Mechanical complication of urinary (indwelling) catheter	12	30854		11	23323		10	20367		2	0	3	0	0	0	1	0
T84	0	599	48943		509	39815		424	33848		Diagnoses - ICD10: T84 Complications of internal orthopaedic prosthetic devices, implants and grafts	226	30640		204	23130		173	20104		1359	27	2364	47	182	0	478	3
T840	0	213	49546		176	40148		136	34136		T84.0 Mechanical complication of internal joint prosthesis	65	30901		61	23373		57	20320		90	0	217	0	7	0	17	0
T841	0	110	49649		92	40232		80	34192		T84.1 Mechanical complication of internal fixation device of bones of limb	3	30963		3	23431		3	20374		21	0	0	0	0	0	0	0
T845	0	58	49701		51	40273		40	34232		T84.5 Infection and inflammatory reaction due to internal joint prosthesis	18	30848		16	23318		15	20262		4	0	5	0	1	0	1	0
T848	0	219	49540		194	40130		170	34102		T84.8 Other complications of internal orthopaedic prosthetic devices, implants and grafts	138	30828		126	23308		104	20273		186	1	524	7	8	0	48	0
T85	0	319	49224		254	40070		212	34060		Diagnoses - ICD10: T85 Complications of other internal prosthetic devices, implants and grafts	200	30666		176	23258		154	20223		296	5	946	14	25	0	115	0
T855	0	53	49707		42	40282		38	34234		T85.5 Mechanical complication of gastro-intestinal prosthetic devices, implants and grafts	7	30959		7	23427		6	20371		3	0	3	0	0	0	1	0
T856	0	46	49714		36	40288		33	34239		T85.6 Mechanical complication of other specified internal prosthetic devices, implants and grafts	38	30928		34	23400		27	20350		1	0	13	0	0	0	1	0
T857	0	71	49688		61	40263		50	34222		T85.7 Infection and inflammatory reaction due to other internal prosthetic devices, implants and grafts	18	30948		15	23419		14	20363		6	0	13	0	1	0	1	0
T858	0	58	49701		42	40282		31	34241		T85.8 Other complications of internal prosthetic devices, implants and grafts, not elsewhere classified	46	30920		40	23394		35	20342		3	0	10	0	0	0	1	0
T86	0	48	49711		42	40282		36	34236		Diagnoses - ICD10: T86 Failure and rejection of transplanted organs and tissues	16	30950		13	23421		12	20365		1	0	2	0	0	0	1	0
T88	0	135	49407		114	40210		99	34173		Diagnoses - ICD10: T88 Other complications of surgical and medical care, not elsewhere classified	157	30709		137	23197		112	20265		44	0	279	2	0	0	0	0
T90	0	60	49700		47	40278		38	34235		T90 Sequelae of injuries of head										2	0	0	0	1	0	0	0
T92	0	81	49678		67	40257		52	34220		T92 Sequelae of injuries of upper limb										7	0	0	0	1	0	0	0
T93	0	130	49630		113	40212		99	34174		T93 Sequelae of injuries of lower limb										43	0	0	0	3	0	0	0
U80	0	142	49619		116	40209		94	34179		U80 Agent resistant to penicillin and related antibiotics										32	0	0	0	3	0	0	0
U801	0	70	49690		53	40271		41	34231		U80.1 Methicillin resistant agent										3	0	0	0	0	0	0	0
V03	0	46	49713		35	40289		29	34243		V03 Pedestrian injured in collision with car, pick-up truck or van	11	30955		9	23425		7	20370		1	0	4	0	0	0	1	0
V18	0	176	49585		148	40178		130	34144		V18 Pedal cyclist injured in noncollision transport accident	21	30945		16	23418		14	20363		85	1	110	1	6	0	7	0
V180	0	56	49703		46	40278		40	34232		V18.0 Driver injured in nontraffic accident	11	30955		10	23424		8	20369		3	0	5	0	1	0	1	0
V184	0	73	49687		62	40263		56	34217		V18.4 Driver injured in traffic accident	2	30964		0	23434		0	20377		10	0	0	0	1	0	0	0
V43	0	80	49680		67	40258		55	34218		V43 Car occupant injured in collision with car, pick-up truck or van	165	30501		116	23218		91	20286		12	0	101	0	1	0	0	0
V435	0	60	49700		52	40273		43	34230		V43.5 Driver injured in traffic accident	103	30763		71	23363		58	20319		5	0	38	0	1	0	0	0
W00	0	131	49628		112	40212		96	34176		W00 Fall on same level involving ice and snow	129	30737		113	23321		91	20286		31	0	214	0	3	0	13	0
W009	0	50	49709		43	40281		38	34234		W00.9 Unspecified place	26	30940		23	23411		16	20361		5	0	8	0	0	0	1	0
W01	0	785	48976		644	39682		539	33734		W01 Fall on same level from slipping, tripping and stumbling	538	30328		445	22889		382	19895		2056	53	4315	151	384	1	1300	12
W010	0	218	49541		180	40144		150	34122		W01.0 Home	439	30427		363	22971		310	19967		129	0	1438	18	0	0	0	0
W014	0	175	49585		145	40180		119	34154		W01.4 Street and highway										67	0	0	0	0	0	0	0
W018	0	124	49635		106	40218		88	34184		W01.8 Other specified place										28	0	0	0	0	0	0	0
W019	0	199	49561		163	40162		136	34136		W01.9 Unspecified place										94	0	0	0	0	0	0	0
W07	0	45	49715		39	40286		32	34240		W07 Fall involving chair	20	30946		18	23416		17	20360		6	0	8	0	0	0	0	0
W10	0	384	49378		321	40005		271	34003		W10 Fall on and from stairs and steps	167	30599		133	23101		113	20164		551	5	1096	19	49	0	140	0
W100	0	239	49522		201	40124		172	34101		W10.0 Home	3	30963		3	23431		3	20374		193	2	0	0	0	0	0	0
W109	0	105	49655		85	40240		71	34202		W10.9 Unspecified place	60	30906		46	23388		36	20341		21	0	50	0	1	0	0	0
W11	0	172	49588		153	40172		133	34140		W11 Fall on and from ladder	41	30925		31	23403		27	20350		95	1	144	1	6	0	7	0
W110	0	86	49673		80	40244		70	34202		W11.0 Home										18	0	0	0	1	0	0	0
W119	0	79	49681		66	40259		57	34216		W11.9 Unspecified place										6	0	0	0	1	0	0	0
W17	0	81	49678		66	40258		57	34215		W17 Other fall from one level to another	86	30880		70	23364		61	20316		7	0	58	0	0	0	0	0
W18	0	285	49476		236	40088		207	34065		W18 Other fall on same level	393	30473		332	23002		264	20013		273	3	1492	18	18	0	246	0
W180	0	110	49651		93	40231		81	34191		W18.0 Home	95	30871		82	23352		64	20313		20	0	102	0	0	0	0	0
W189	0	58	49701		49	40275		43	34229		W18.9 Unspecified place										4	0	0	0	1	0	0	0
W19	0	694	49066		561	39764		469	33804		W19 Unspecified fall	1038	29428		878	22256		757	19420		1609	41	5842	244	248	0	2297	20
W190	0	200	49559		163	40161		140	34132		W19.0 Home										109	2	0	0	7	0	0	0
W194	0	70	49689		57	40267		48	34224		W19.4 Street and highway										4	0	0	0	0	0	0	0
W199	0	328	49432		258	40067		217	34056		W19.9 Unspecified place										323	4	0	0	26	0	0	0
W22	0	113	49646		94	40230		75	34197		W22 Striking against or struck by other objects	207	30559		164	23070		139	20138		18	0	271	2	2	0	22	0
W23	0	114	49646		96	40228		82	34190		W23 Caught, crushed, jammed or pinched in or between objects	46	30920		37	23397		30	20347		24	0	70	1	2	0	0	0
W25	0	75	49684		60	40264		50	34222		W25 Contact with sharp glass	24	30942		19	23415		17	20360		8	0	19	0	1	0	1	0
W26	0	56	49704		48	40277		39	34234		W26 Contact with knife, sword or dagger	199	30767		158	23276		137	20240		2	0	173	0	1	0	7	0
W27	0	35	49724		32	40292		25	34247		W27 Contact with nonpowered hand tool	118	30848		86	23348		77	20300		1	0	52	1	0	0	0	0
W29	0	60	49699		50	40274		38	34234		W29 Contact with other powered hand tools and household machinery	19	30947		17	23417		15	20362		5	0	9	0	1	0	1	0
W31	0	65	30751		55	24663		42	21010		W31 Contact with other and unspecified machinery	21	30945		15	23419		12	20365		3	0	5	0	1	0	1	0
W44	0	86	49673		62	40262		48	34224		W44 Foreign body entering into or through eye or natural orifice										8	0	0	0	1	0	0	0
W449	0	63	49696		44	40280		32	34240		W44.9 Unspecified place										1	0	0	0	1	0	0	0
W45	0	78	49681		68	40256		50	34222		W45 Foreign body or object entering through skin	76	30690		63	23171		57	20120		5	0	64	0	1	0	5	0
W54	0	68	49691		62	40262		51	34221		W54 Bitten or struck by dog	292	30574		247	23087		214	20063		7	0	420	6	1	0	41	0
W55	0	47	49712		38	40286		32	34240		W55 Bitten or struck by other mammals	185	30781		164	23270		141	20236		2	0	158	1	0	0	0	0
W57	0	63	49696		49	40275		39	34233		W57 Bitten or stung by non-venomous insect and other non-venomous arthropods	388	30378		310	22924		268	19909		2	0	644	8	0	0	0	0
x100001	1			17636			14479			12325	Food weight										15110	6933	0	0	15262	7613	0	0
x100002	1			17636			14479			12325	Energy										15110	6933	0	0	15262	7613	0	0
x100003	1			17636			14479			12325	Protein			1340			1033			866	15110	6933	12708	3537	15262	7613	15324	7758
x100004	1			17636			14479			12325	Fat										15110	6933	0	0	15262	7613	0	0
x100005	1			17636			14479			12325	Carbohydrate										15110	6933	0	0	15262	7613	0	0
x100006	1			17636			14479			12325	Saturated fat										15110	6933	0	0	15262	7613	0	0
x100007	1			17636			14479			12325	Polyunsaturated fat										15110	6933	0	0	15262	7613	0	0
x100008	1			17636			14479			12325	Total sugars										15110	6933	0	0	15262	7613	0	0
x100009	1			17636			14479			12325	Englyst dietary fibre										15110	6933	0	0	15262	7613	0	0
x100011	1			17636			14479			12325	Iron			2745			2231			1881	15110	6933	14339	5471	15262	7613	15394	8140
x100012	1			17636			14479			12325	Vitamin B6										15110	6933	0	0	15262	7613	0	0
x100013	1			17636			14479			12325	Vitamin B12										15110	6933	0	0	15262	7613	0	0
x100014	1			17636			14479			12325	Folate										15110	6933	0	0	15262	7613	0	0
x100015	1			17636			14479			12325	Vitamin C										15110	6933	0	0	15262	7613	0	0
x100016	1			17636			14479			12325	Potassium			13623			11016			9398	15110	6933	15530	9161	15262	7613	15665	10028
x100017	1			17636			14479			12325	Magnesium			3057			2553			2182	15110	6933	14611	5773	15262	7613	15418	8238
x100018	1			17098			14034			11948	Retinol										15084	6794	0	0	15223	7475	0	0
x100019	1			17636			14479			12325	Carotene										15110	6933	0	0	15262	7613	0	0
x100021	1			17636			14479			12325	Vitamin D										15110	6933	0	0	15262	7613	0	0
x100023	1			17636			14479			12325	Starch										15110	6933	0	0	15262	7613	0	0
x100024	1			17636			14479			12325	Calcium										15110	6933	0	0	15262	7613	0	0
x100025	1			17636			14479			12325	Vitamin E										15110	6933	0	0	15262	7613	0	0
x102	1			49405			40000			33996	Pulse rate, automated reading										15792	11066	0	0	15847	11599	0	0
x1160	1			49725			40311			34266	Sleep duration										15794	11086	0	0	15851	11622	0	0
x1180_34_1	0	16925	17293		13450	13223		11407	11192		circadian preference										14469	5193	0	0	13143	2783	0	0
x1180_4_1	0	4180	17293		3172	13223		2726	11192		circadian preference										10841	1564	0	0	7511	356	0	0
x1190_3_1	0	2533	28174		2034	31201		1701	26517		Nap during day, 3 vs. 1										8118	735	0	0	4408	92	0	0
x1200_3_1	0	14151	16496		11622	11868		9735	9992		Sleeplessness / insomnia, 3 vs. 1										14510	5257	0	0	13305	3010	0	0
x12651	1			12359			10640			8964	Duration of eprime test										14590	5503	0	0	0	0	0	0
x12673	1			11740			10084			8516	Heart rate during PWA										14513	5318	0	0	14823	5989	0	0
x12674	1			11654			10009			8453	Systolic brachial blood pressure during PWA										14499	5291	0	0	14816	5961	0	0
x12675	1			11654			10009			8453	Diastolic brachial blood pressure during PWA										14499	5291	0	0	14816	5961	0	0
x12676	1			11653			10008			8452	Peripheral pulse pressure during PWA										14499	5290	0	0	14816	5961	0	0
x12677	1			11654			10009			8453	Central systolic blood pressure during PWA										14499	5291	0	0	14816	5961	0	0
x12678	1			11653			10008			8452	Central pulse pressure during PWA										14499	5290	0	0	14816	5961	0	0
x12679	1			11742			10085			8517	Number of beats in waveform average for PWA										14513	5318	0	0	14823	5989	0	0
x12680	1			11649			10004			8449	Central augmentation pressure during PWA										14497	5288	0	0	14813	5960	0	0
x12681	1			11739			10082			8515	Augmentation index for PWA										14512	5317	0	0	14821	5988	0	0
x12682	1			11517			9886			8352	Cardiac output during PWA										14480	5242	0	0	14796	5908	0	0
x12683	1			11625			9981			8430	End systolic pressure during PWA										14495	5281	0	0	14811	5947	0	0
x12684	1			11511			9881			8346	End systolic pressure index during PWA										14478	5237	0	0	14793	5907	0	0
x12685	1			11624			9981			8430	Total peripheral resistance during PWA										14495	5281	0	0	14811	5947	0	0
x12686	1			11521			9889			8354	Stroke volume during PWA										14480	5242	0	0	14797	5910	0	0
x12687	1			11654			10009			8453	Mean arterial pressure during PWA										14499	5291	0	0	14816	5961	0	0
x12697	1			11820			10148			8572	Systolic brachial blood pressure										14520	5339	0	0	14828	6016	0	0
x12698	1			11822			10149			8573	Diastolic brachial blood pressure										14520	5339	0	0	14828	6016	0	0
x12702	1			11260			9660			8153	Cardiac index during PWA										14432	5152	0	0	14751	5822	0	0
x1418_1	0	3050	46686		2195	38126		1870	32401		Milk type used: Full cream										8688	846	0	0	4933	112	0	0
x1418_2	0	31432	26587		25783	20070		21866	16914		Milk type used: Semi-skimmed										15132	6979	0	0	14331	4425	0	0
x1418_3	0	11005	38765		9272	31075		7888	35492		Milk type used: Skimmed										14417	5014	0	0	13155	2762	0	0
x1418_4	0	2200	47527		1586	38726		1332	32930		Milk type used: Soya										6556	421	0	0	2997	44	0	0
x1418_5	0	669	49051		485	39824		430	33830		Milk type used: Other type of milk										1393	31	0	0	164	0	0	0
x1418_6	0	1563	48160		1132	39178		994	33267		Milk type used: Never/rarely have milk										4927	218	0	0	1510	19	0	0
x1428_0	0	5400	44243		4065	36184		3462	30744		Spread type: Never/rarely use spread										11910	2230	0	0	9165	658	0	0
x1428_1	0	17844	31844		14225	35558		12037	30280		Spread type: Butter/spreadable butter										15070	6753	0	0	14323	4416	0	0
x1428_2	0	90	49529		68	40171		60	34137		Spread type: Flora Pro-Active/Benecol										9	0	0	0	1	0	0	0
x1428_3	0	26484	32634		22025	24358		18758	20459		Spread type: Other type of spread/margarine										15323	7872	0	0	14810	5475	0	0
x1438	1			48889			39699			33726	Bread intake										15790	11031	0	0	15848	11565	0	0
x1448_1	0	12456	35522		10305	38605		8681	32430		Bread type: White										14549	5503	0	0	13467	3089	0	0
x1448_2	0	5653	42292		4300	34679		3610	29490		Bread type: Brown										12097	2330	0	0	9505	758	0	0
x1448_3	0	27799	28919		22824	22286		19475	18736		Bread type: Wholemeal or wholegrain										15219	7413	0	0	14589	4970	0	0
x1448_4	0	2210	45716		1681	37289		1445	31649		Bread type: Other type of bread										7095	522	0	0	3293	54	0	0
x1468_1	0	6786	34413		5677	28248		4781	33209		Cereal type: Bran cereal (e.g. All Bran, Branflakes)										13140	3222	0	0	11151	1366	0	0
x1468_2	0	6881	34319		5839	28092		4943	32547		Cereal type: Biscuit cereal (e.g. Weetabix)										13295	3345	0	0	11245	1409	0	0
x1468_3	0	11449	29774		9196	33439		7776	28014		Cereal type: Oat cereal (e.g. Ready Brek, porridge)										14406	5012	0	0	13099	2714	0	0
x1468_4	0	8689	32515		7098	26835		6125	31065		Cereal type: Muesli										13899	4076	0	0	12163	1943	0	0
x1468_5	0	7535	33671		6225	27708		5265	31925		Cereal type: Other (e.g. Cornflakes, Frosties)										13439	3562	0	0	11628	1605	0	0
x1488	1			48337			39242			33333	Tea intake										15778	10975	0	0	15843	11519	0	0
x1508_1	0	7425	31455		6284	34277		5339	28981		Coffee type: Decaffeinated coffee (any type)										13498	3597	0	0	11596	1608	0	0
x1508_2	0	21277	24519		17817	19944		15094	16726		Coffee type: Instant coffee										15116	6889	0	0	14292	4360	0	0
x1508_3	0	9549	29331		7499	33462		6513	28707		Coffee type: Ground coffee (include espresso, filter etc)										14025	4296	0	0	12411	2117	0	0
x1508_4	0	745	38104		561	31489		474	36346		Coffee type: Other type of coffee										1647	44	0	0	0	0	0	0
x1538_0	0	30520	25958		25147	19173		21340	16410		Major dietary changes in the last 5 years: No										15176	7166	0	0	14415	4594	0	0
x1538_1	0	5407	44295		4205	36086		3557	30688		Major dietary changes in the last 5 years: Yes, because of illness										12052	2331	0	0	9363	714	0	0
x1538_2	0	13951	35771		11068	29234		9453	34797		Major dietary changes in the last 5 years: Yes, because of other reasons										14756	5770	0	0	13719	3437	0	0
x1618	0	20436	11866		16559	10058		14231	8243		Alcohol usually taken with meals										13824	4065	0	0	12157	1984	0	0
x1677	0	28835	13621		22839	11624		19318	9947		Breastfed as a baby										14272	4745	0	0	12804	2417	0	0
x1707_1	0	44334	7800		35849	6510		30466	5618		Handedness (chirality/laterality): Right-handed										12448	2578	0	0	9933	893	0	0
x1707_2	0	4741	45013		3968	36364		3369	30910		Handedness (chirality/laterality): Left-handed										11852	2138	0	0	9033	621	0	0
x1707_3	0	859	48877		642	39675		549	33717		Handedness (chirality/laterality): Use both right and left hands equally										2132	58	0	0	382	1	0	0
x1747_1	0	5263	44419		4671	35608		4015	30212		Hair colour (natural, before greying): Blonde										12537	2664	0	0	10000	919	0	0
x1747_2	0	2068	47606		1775	38496		1514	32707		Hair colour (natural, before greying): Red										7432	591	0	0	3596	65	0	0
x1747_3	0	19026	30711		16669	31737		14194	26640		Hair colour (natural, before greying): Light brown										15246	7523	0	0	14568	4926	0	0
x1747_4	0	18749	30974		15243	25063		12850	29884		Hair colour (natural, before greying): Dark brown										15158	7098	0	0	14416	4594	0	0
x1747_5	0	4195	45503		1586	38685		1357	32865		Hair colour (natural, before greying): Black										6643	483	0	0	2993	43	0	0
x1747_6	0	562	49102		462	39801		404	33811		Hair colour (natural, before greying): Other										1256	25	0	0	146	0	0	0
x1757_1	0	34908	16264		27788	13433		23568	11484		Young face										14475	5183	0	0	13309	2920	0	0
x1757_2	0	10532	35697		8908	38213		7567	32185		Old face										14338	4866	0	0	13046	2675	0	0
x1757_2_1	0	10532	34768		8908	37388		7567	31468		Old vs. young face										14338	4866	0	0	12985	2621	0	0
x1767	0	698	48951		500	39777		438	33791		Adopted as a child										1375	24	0	0	174	0	0	0
x1777	0	1066	47942		886	38907		740	33068		Part of a multiple birth										3307	105	0	0	887	10	0	0
x1787	0	12458	30867		10644	32850		8990	27823		Maternal smoking around birth										14619	5566	0	0	13569	3245	0	0
x1797	0	11812	36671		9383	30025		7976	34582		Father still alive										14439	5083	0	0	13157	2760	0	0
x1807	1			36284			29775			25287	Father's age at death										15642	9950	0	0	15718	10540	0	0
x1835	0	20325	28711		16034	32465		13724	27466		Mother still alive										15221	7328	0	0	14543	4873	0	0
x189	1			49904			40428			34360	Townsend deprivation index at recruitment										15796	11099	0	0	15852	11630	0	0
x20001_1002	0	1148	48616		928	39400		789	33485		Cancer code, self-reported: breast cancer										3631	130	0	0	976	11	0	0
x20001_1003	0	157	49604		137	40188		116	34157		Cancer code, self-reported: skin cancer										62	0	0	0	5	0	0	0
x20001_1020	0	113	49646		91	40233		78	34194		Cancer code, self-reported: large bowel cancer/colorectal cancer										25	0	0	0	2	0	0	0
x20001_1022	0	111	49648		97	40227		87	34185		Cancer code, self-reported: colon cancer/sigmoid cancer										27	0	0	0	2	0	0	0
x20001_1034	0	73	49687		59	40266		54	34219		Cancer code, self-reported: kidney/renal cell cancer										7	0	0	0	1	0	0	0
x20001_1035	0	111	49648		92	40232		76	34196		Cancer code, self-reported: bladder cancer										19	0	0	0	2	0	0	0
x20001_1039	0	82	27043		70	29980		59	25281		Cancer code, self-reported: ovarian cancer										8	0	0	0	0	0	0	0
x20001_1040	0	126	26998		107	30043		89	25251		Cancer code, self-reported: uterine/endometrial cancer										41	0	0	0	2	0	0	0
x20001_1041	0	135	26991		114	29936		95	25145		Cancer code, self-reported: cervical cancer										31	0	0	0	0	0	0	0
x20001_1044	0	375	30441		313	24405		275	20777		Cancer code, self-reported: prostate cancer										553	9	0	0	48	0	0	0
x20001_1045	0	83	30733		73	24645		62	20990		Cancer code, self-reported: testicular cancer										12	0	0	0	1	0	0	0
x20001_1053	0	111	49649		90	40235		77	34195		Cancer code, self-reported: non-hodgkins lymphoma										22	0	0	0	2	0	0	0
x20001_1059	0	407	49353		352	39973		296	33977		Cancer code, self-reported: malignant melanoma										680	11	0	0	0	0	0	0
x20001_1061	0	395	49367		344	39982		289	33984		Cancer code, self-reported: basal cell carcinoma										636	8	0	0	60	0	0	0
x20001_1072	0	422	49339		362	39963		310	33963		Cancer code, self-reported: cin/pre-cancer cells cervix										716	10	0	0	0	0	0	0
x20001_1073	0	163	49596		148	40176		123	34149		Cancer code, self-reported: rodent ulcer										75	0	0	0	6	0	0	0
x20002_1065	0	12832	36980		10354	30006		8818	34574		Non-cancer illness code, self-reported: hypertension										14655	5506	0	0	13488	3126	0	0
x20002_1066	0	134	49626		110	40215		100	34173		Non-cancer illness code, self-reported: heart/cardiac problem										47	0	0	0	2	0	0	0
x20002_1072	0	122	49639		102	40223		88	34185		Non-cancer illness code, self-reported: essential hypertension										40	1	0	0	2	0	0	0
x20002_1073	0	195	26930		165	29885		141	25099		Non-cancer illness code, self-reported: gestational hypertension/pre-eclampsia										112	1	0	0	7	0	0	0
x20002_1074	0	1441	48323		1168	39160		983	33292		Non-cancer illness code, self-reported: angina										4796	222	0	0	1637	20	0	0
x20002_1075	0	1017	48744		855	39471		702	33571		Non-cancer illness code, self-reported: heart attack/myocardial infarction										3132	99	0	0	820	8	0	0
x20002_1077	0	176	49583		142	40182		122	34150		Non-cancer illness code, self-reported: heart arrhythmia										68	0	0	0	0	0	0	0
x20002_1078	0	221	49540		183	40142		164	34109		Non-cancer illness code, self-reported: heart valve problem/heart murmur										181	2	0	0	0	0	0	0
x20002_1081	0	586	49174		489	39836		429	33844		Non-cancer illness code, self-reported: stroke										1375	26	0	0	166	0	0	0
x20002_1082	0	189	49571		160	40165		134	34139		Non-cancer illness code, self-reported: transient ischaemic attack (tia)										92	0	0	0	7	0	0	0
x20002_1093	0	440	49321		366	39960		313	33961		Non-cancer illness code, self-reported: pulmonary embolism +/- dvt										693	5	0	0	71	0	0	0
x20002_1094	0	998	48764		829	39497		712	33561		Non-cancer illness code, self-reported: deep venous thrombosis (dvt)										3195	113	0	0	754	8	0	0
x20002_1111	0	6976	42812		5619	34723		4779	29508		Non-cancer illness code, self-reported: asthma										13146	3197	0	0	11031	1331	0	0
x20002_1112	0	193	49566		159	40165		135	34137		Non-cancer illness code, self-reported: chronic obstructive airways disease/copd										100	1	0	0	7	0	0	0
x20002_1113	0	739	49021		591	39734		507	33766		Non-cancer illness code, self-reported: emphysema/chronic bronchitis										1845	45	0	0	292	0	0	0
x20002_1114	0	159	49601		135	40190		119	34154		Non-cancer illness code, self-reported: bronchiectasis										87	0	0	0	5	0	0	0
x20002_1117	0	62	49697		51	40273		48	34224		Non-cancer illness code, self-reported: other respiratory problems										7	0	0	0	1	0	0	0
x20002_1123	0	172	49589		127	40198		106	34167		Non-cancer illness code, self-reported: sleep apnoea										46	0	0	0	4	0	0	0
x20002_1125	0	131	49628		112	40212		98	34174		Non-cancer illness code, self-reported: pleurisy										33	0	0	0	0	0	0	0
x20002_1126	0	80	49680		72	40252		66	34206		Non-cancer illness code, self-reported: spontaneous pneumothorax/recurrent pneumothorax										11	0	0	0	1	0	0	0
x20002_1135	0	77	49682		64	40260		54	34218		Non-cancer illness code, self-reported: stomach disorder										12	0	0	0	1	0	0	0
x20002_1136	0	76	49683		60	40264		53	34219		Non-cancer illness code, self-reported: liver/biliary/pancreas problem										7	0	0	0	1	0	0	0
x20002_1138	0	2172	47593		1847	38482		1533	32742		Non-cancer illness code, self-reported: gastro-oesophageal reflux (gord) / gastric reflux										7471	617	0	0	3831	71	0	0
x20002_1139	0	178	49581		148	40176		127	34145		Non-cancer illness code, self-reported: oesophagitis/barretts oesophagus										78	1	0	0	6	0	0	0
x20002_1142	0	285	49475		219	40106		195	34078		Non-cancer illness code, self-reported: gastric/stomach ulcers										252	5	0	0	13	0	0	0
x20002_1143	0	131	49630		112	40213		91	34181		Non-cancer illness code, self-reported: gastritis/gastric erosions										35	0	0	0	3	0	0	0
x20002_1154	0	1072	48691		925	39402		792	33483		Non-cancer illness code, self-reported: irritable bowel syndrome										3710	136	0	0	970	10	0	0
x20002_1162	0	995	48766		820	39506		688	33586		Non-cancer illness code, self-reported: cholelithiasis/gall stones										3024	97	0	0	726	8	0	0
x20002_1163	0	67	49692		57	40267		49	34223		Non-cancer illness code, self-reported: cholecystitis										7	0	0	0	1	0	0	0
x20002_1165	0	97	49662		86	40238		70	34202		Non-cancer illness code, self-reported: pancreatitis										9	0	0	0	0	0	0	0
x20002_1190	0	155	49605		137	40188		119	34154		Non-cancer illness code, self-reported: peritonitis										64	0	0	0	5	0	0	0
x20002_1196	0	238	49522		194	40131		159	34114		Non-cancer illness code, self-reported: urinary tract infection/kidney infection										144	2	0	0	0	0	0	0
x20002_1197	0	422	49338		346	39979		290	33983		Non-cancer illness code, self-reported: kidney stone/ureter stone/bladder stone										605	6	0	0	63	0	0	0
x20002_1201	0	270	49489		229	40095		195	34077		Non-cancer illness code, self-reported: bladder problem (not cancer)										251	2	0	0	0	0	0	0
x20002_1202	0	405	49357		338	39986		266	34006		Non-cancer illness code, self-reported: urinary frequency / incontinence										578	8	0	0	57	0	0	0
x20002_1214	0	106	30710		91	24627		79	20973		Non-cancer illness code, self-reported: testicular problems (not cancer)										28	0	0	0	2	0	0	0
x20002_1220	0	2190	47579		1640	38688		1394	32882		Non-cancer illness code, self-reported: diabetes										6932	475	0	0	3175	50	0	0
x20002_1223	0	266	49493		225	40099		186	34086		Non-cancer illness code, self-reported: type 2 diabetes										231	1	0	0	15	0	0	0
x20002_1224	0	128	49631		100	40224		88	34184		Non-cancer illness code, self-reported: thyroid problem (not cancer)										37	0	0	0	2	0	0	0
x20002_1225	0	314	49447		243	40083		203	34071		Non-cancer illness code, self-reported: hyperthyroidism/thyrotoxicosis										278	2	0	0	22	0	0	0
x20002_1226	0	2450	47325		1999	38339		1672	32612		Non-cancer illness code, self-reported: hypothyroidism/myxoedema										8030	710	0	0	4329	84	0	0
x20002_1242	0	294	49465		238	40086		205	34067		Non-cancer illness code, self-reported: eye/eyelid problem										302	3	0	0	0	0	0	0
x20002_1247	0	184	49576		157	40168		134	34139		Non-cancer illness code, self-reported: meningitis										93	0	0	0	0	0	0	0
x20002_1255	0	63	49697		55	40270		47	34225		Non-cancer illness code, self-reported: peripheral neuropathy										6	0	0	0	1	0	0	0
[truncated: 2,378 more rows]
