# Supplementary material for: Genome-wide rare variant analysis for thousands of phenotypes in over 70,000 exomes from two cohorts
Source: Nat Commun. 2020 Jan 28;11:542. doi: 10.1038/s41467-020-14288-y (PMC6987107; doi:10.1038/s41467-020-14288-y)
Supplement: Supplementary file 6 — Supplementary Data 2 [file 41467_2020_14288_MOESM6_ESM.xlsx]

## Sheet: Supplementary Data 2Significant
Table	Method	Population	Cohort	Gene	Model	Phenotype	Is this association known or expected?	Note	PubMed or OMIM link	phenotype code	quantitative	P-value	Lead variant (with at least 3 carriers in UKB analysis)	Number of carriers of lead variant in UKB analysis	Lead variant p-value	P-value without lead variant	UKB eur carrier n (%) or case n (%) / ctrl n (%)	UKB eur p-value	UKB all ethnicities carrier n (%) or case n (%) / ctrl n (%)	UKB all ethnicities p-value	HNP eur carrier n (%) or case n (%) / ctrl n (%)	HNP eur p-value	HNP all ethnicities carrier n (%) or case n (%) / ctrl n (%)	HNP all ethnicities p-value	Eur meta p-value	All ethnicities meta p-value	ukb_eur_BETA_(or_OR_for_FET)	ukb_eur_SE	ukb_eur_P_BOLT_LMM_INF	ukb_eur_MIN_GROUP_SAMPLE_SIZE	ukb_eur_MIN_GROUP_EXPECTED_VARIANT_CARRIERS	ukb_eur_MIN_GROUP_EXPECTED_AT_LEAST_10_VARIANT_CARRIERS	ukb_eur_case_noncarrier	ukb_eur_case_carrier	ukb_eur_ctrl_noncarrier	ukb_eur_ctrl_carrier	ukb_eur_noncarrier	ukb_eur_carrier	hnp_eur_BETA_(or_OR_for_FET)	hnp_eur_SE	hnp_eur_P_BOLT_LMM_INF	hnp_eur_MIN_GROUP_SAMPLE_SIZE	hnp_eur_MIN_GROUP_EXPECTED_VARIANT_CARRIERS	hnp_eur_MIN_GROUP_EXPECTED_AT_LEAST_10_VARIANT_CARRIERS	hnp_eur_case_noncarrier	hnp_eur_case_carrier	hnp_eur_ctrl_noncarrier	hnp_eur_ctrl_carrier	hnp_eur_noncarrier
2a	LMM	Eur	UKB + HNP meta-analysis	ALPL	Coding	Alkaline phosphatase	Known	Carriers of recessive familial disease have this phenotype	https://www.ncbi.nlm.nih.gov/pubmed/26783040	x30610	1	5.34e-223	chr1:21563212:A:C	42	1.9e-51	9.2e-178	257 (0.68%)	2.4e-186	236 (0.5%)	1.2e-251	68 (0.65%)	2.5e-39	85 (0.66%)	1.8e-42	5.3e-223	2.56e-289	-1.70069	0.058416	2.4e-186								37704	257	-1.5603	0.118919	2.5e-39								10343
2a	LMM	Eur	UKB + HNP meta-analysis	SLC22A12	Coding	Urate	Consistent with knowledge	Usually recessive	https://omim.org/entry/607096	x30880	1	5.49e-111	chr11:64598826:C:T	73	3e-22	1.1e-91	314 (0.83%)	3.3e-108	321 (0.69%)	7e-109	8 (0.46%)	0.00021	11 (0.51%)	0.00014	5.5e-111	7.42e-112	-1.02524	0.0463942	3.3e-108								37606	314	-1.17215	0.315973	0.00021								1717
2a	LMM	Eur	UKB + HNP meta-analysis	GOT1	Coding	Aspartate aminotransferase	Consistent with knowledge	Prior knowledge only about certain genetic variants	https://omim.org/entry/138180	x30650	1	1.58e-69	chr10:99397621:CGTT:C	41	1.1e-61	2.64e-18	113 (0.3%)	5.4e-58	128 (0.27%)	3.3e-68	28 (0.27%)	2.2e-13	33 (0.26%)	2.2e-13	1.6e-69	2.26e-79	-1.40687	0.087638	5.4e-58								37732	113	-1.3078	0.178309	2.2e-13								10332
2a	LMM	Eur	UKB + HNP meta-analysis	GPLD1	Coding	Alkaline phosphatase	No	Support from GWAS	https://www.ncbi.nlm.nih.gov/pubmed/22001757	x30610	1	1.18e-44	chr6:24447912:GC:G	46	4.7e-09	1.17e-36	312 (0.82%)	1.9e-34	388 (0.83%)	3.4e-40	77 (0.74%)	7.5e-12	96 (0.75%)	1.5e-12	1.2e-44	4.09e-51	-0.649418	0.0530595	1.9e-34								37649	312	-0.765756	0.111828	7.5e-12								10334
2a	LMM	Eur	UKB + HNP meta-analysis	ABCA1	Coding	HDL cholesterol	Known		https://omim.org/entry/600046	x30760	1	4.88e-44	chr9:104831048:C:A	8	0.00011	4.49e-40	449 (1.26%)	2.9e-35	497 (1.13%)	1.6e-37	88 (0.98%)	2.3e-10	113 (1.03%)	5.2e-12	4.9e-44	7.21e-48	-0.512072	0.0413247	2.9e-35								35289	449	-0.61686	0.0972813	2.3e-10								8849
2a	LMM	Eur	UKB + HNP meta-analysis	APOB	LoF	LDL direct	Consistent with knowledge	Recessive familial disease includes this phenotype	https://omim.org/entry/107730	x30780	1	8.47e-40	chr2:21006019:CA:C	12	1.5e-20	7.53e-26	96 (0.25%)	8.9e-31	106 (0.23%)	7.1e-37	8 (0.09%)	9.7e-11	14 (0.13%)	5.7e-08	8.5e-40	3.22e-43	-1.15759	0.100366	8.9e-31								37793	96	-2.27931	0.352163	9.7e-11								8953
2a	LMM	Eur	UKB + HNP meta-analysis	GPT	Coding	Alanine aminotransferase	Consistent with knowledge	Specific variants not well-characterized	https://omim.org/entry/138200	x30620	1	4.03e-33	chr8:144504617:C:T	29	4.2e-12	2.97e-24	126 (0.33%)	1.9e-28	158 (0.34%)	4.7e-41	40 (0.39%)	2.4e-06	49 (0.38%)	3.4e-11	4e-33	1.29e-50	-0.917162	0.0828979	1.9e-28								37823	126	-0.697035	0.147785	2.4e-06								10303
2a	LMM	Eur	UKB + HNP meta-analysis	APOB	LoF	Cholesterol	Consistent with knowledge	Recessive familial disease includes this phenotype	https://omim.org/entry/107730	x30690	1	2.14e-32	chr2:21006019:CA:C	12	7.6e-18	2.55e-21	96 (0.25%)	6.7e-25	106 (0.23%)	4.1e-29	11 (0.1%)	4.6e-09	17 (0.13%)	1.7e-07	2.1e-32	5.28e-35	-1.02261	0.0992336	6.7e-25								37855	96	-1.70633	0.291043	4.6e-09								10770
2a	LMM	Eur	UKB + HNP meta-analysis	PCSK9	Coding	LDL direct	Known		https://omim.org/entry/607786	x30780	1	2.34e-27	chr1:55061557:G:A	40	1.1e-10	3.83e-19	218 (0.58%)	4e-26	288 (0.62%)	6e-28	54 (0.6%)	0.0024	63 (0.57%)	0.00015	2.3e-27	1.1e-30	-0.704686	0.066654	4e-26								37671	218	-0.413126	0.135935	0.0024								8907
2a	FET	Eur	UKB + HNP meta-analysis	HBB	LoF	Thalassaemia	Known		https://omim.org/entry/141900	D56	0	1.2e-24	NA	NA	1	NA	1 (25%) / 0 (0%)	0.00012			8 (47.06%) / 5 (0.03%)	1.7e-21			1.2e-24		NA	NA	0.0001163	4	0	0	3	1	34388	0			1804	0.6029	1.7e-21	17	0	0	9	8	14655	5
2a	LMM	Eur	UKB + HNP meta-analysis	APOB	LoF	Triglycerides	Consistent with knowledge	Recessive familial disease includes this phenotype	https://omim.org/entry/107730; https://www.ncbi.nlm.nih.gov/pubmed/15805152	x30870	1	2.83e-23	chr2:21032391:G:A	8	8.1e-10	8.56e-18	95 (0.25%)	2.5e-15	105 (0.22%)	3.8e-19	8 (0.09%)	1.1e-10	14 (0.13%)	4.2e-08	2.8e-23	1.66e-25	-0.754683	0.0953548	2.5e-15								37814	95	-2.23267	0.346059	1.1e-10								8958
2a	LMM	Eur	UKB + HNP meta-analysis	PCSK9	Coding	Cholesterol	Known		https://omim.org/entry/607786	x30690	1	4.63e-23	chr1:55061557:G:A	40	2.1e-09	1.43e-15	220 (0.58%)	1.1e-21	290 (0.62%)	1.8e-24	69 (0.64%)	0.0021	80 (0.6%)	0.00018	4.6e-23	4.65e-27	-0.627838	0.0656145	1.1e-21								37731	220	-0.358469	0.116536	0.0021								10712
2a	LMM	Eur	UKB + HNP meta-analysis	PCSK9	LoF	LDL direct	Known		https://omim.org/entry/607786	x30780	1	1.5e-21	chr1:55061557:G:A	40	1.1e-10	3.92e-12	82 (0.22%)	4.2e-20	97 (0.21%)	5.5e-24	10 (0.11%)	0.0035	12 (0.11%)	0.00026	1.5e-21	1.23e-26	-0.997041	0.10858	4.2e-20								37807	82	-0.920584	0.315078	0.0035								8951
2a	LMM	Eur	UKB + HNP meta-analysis	TUBB1	Coding	Platelet count	Consistent with knowledge	Familial disease includes this phenotype	https://omim.org/entry/612901	x30080	1	2.76e-21	chr20:59024148:C:T	14	6e-11	9.77e-16	233 (0.59%)	1.2e-15	286 (0.59%)	2.2e-18	71 (0.66%)	2.9e-07	86 (0.64%)	3.3e-07	2.8e-21	4.59e-24	-0.480619	0.0600661	1.2e-15								39074	233	-0.584883	0.114074	2.9e-07								10751
2a	FET	Eur	UKB + HNP meta-analysis	HBB	Coding	Thalassaemia	Known		https://omim.org/entry/141900	D56	0	6.02e-21	NA	NA	1	NA	1 (25%) / 32 (0.09%)	0.0038			8 (47.06%) / 12 (0.08%)	1.7e-19			6e-21		306.9	1.084	0.003832	4	0	0	3	1	34356	32			751.5	0.4968	1.66e-19	17	0	0	9	8	14648	12
2a	LMM	Eur	UKB + HNP meta-analysis	LCAT	Coding	HDL cholesterol	Known		https://omim.org/entry/606967	x30760	1	8.87e-21	chr16:67942754:G:A	4	0.0048	1.59e-19	91 (0.25%)	9.1e-15	115 (0.26%)	1.5e-20	30 (0.34%)	6.6e-08	36 (0.33%)	6.9e-08	8.9e-21	7.92e-27	-0.707823	0.0913213	9.1e-15								35647	91	-0.897509	0.166124	6.6e-08								8907
2a	LMM	Eur	UKB + HNP meta-analysis	SLC2A9	Coding	Urate	Known		https://omim.org/entry/606142	x30880	1	1.33e-20	chr4:9920389:T:C	13	2.5e-09	2.36e-15	140 (0.37%)	1.4e-19	178 (0.38%)	3.5e-22	8 (0.46%)	0.03	10 (0.47%)	0.0014	1.3e-20	3.72e-24	-0.627479	0.0693201	1.4e-19								37780	140	-0.684078	0.315929	0.03								1717
2a	LMM	Eur	UKB + HNP meta-analysis	ASGR1	Coding	Alkaline phosphatase	No	Only LoF previously implicated	https://www.ncbi.nlm.nih.gov/pubmed/27192541	x30610	1	9.08e-20	chr17:7174401:A:C	8	2.1e-06	1.83e-16	126 (0.33%)	8.7e-16	142 (0.3%)	7.1e-16	23 (0.22%)	2.1e-05	33 (0.26%)	2e-05	9.1e-20	7.07e-20	0.669907	0.0832863	8.7e-16								37835	126	0.867181	0.204044	2.1e-05								10388
2a	LMM	Eur	UKB + HNP meta-analysis	ABCA1	LoF	HDL cholesterol	Known		https://omim.org/entry/600046	x30760	1	1.66e-19	chr9:104825888:CTG:C	12	0.0086	3.27e-18	80 (0.22%)	1.8e-13	97 (0.22%)	5.7e-15	9 (0.1%)	4.4e-08	12 (0.11%)	3.1e-09	1.7e-19	5.75e-22	-0.717871	0.0975012	1.8e-13								35658	80	-1.65987	0.303186	4.4e-08								8928
2a	FET	Eur	UKB + HNP meta-analysis	JAK2	Coding	D45 Polycythaemia vera	Known		https://omim.org/entry/147796	D45	0	1.69e-19	chr9:5073770:G:T	30	6.77e-32	1	13 (36.11%) / 209 (0.61%)	1.7e-19			3 (10.34%) / 77 (0.53%)	0.00054			1.7e-19		72.22	0.3141	1.73e-19	36	0	0	23	13	34147	209			20.7	0.6038	0.0005399	29	0	0	26	3	14571	77
2a	LMM	Eur	UKB + HNP meta-analysis	KLF1	LoF	Mean corpuscular haemoglobin	Consistent with knowledge	Recessive familial disease includes this phenotype	https://omim.org/entry/600599	x30050	1	2.35e-17	chr19:12885019:T:TC	20	2.2e-11	0.0003015	27 (0.07%)	5e-15	30 (0.06%)	5.2e-16	4 (0.04%)	0.00089	4 (0.03%)	0.00077	2.3e-17	2.33e-18	-1.38275	0.176692	5e-15								39280	27	-1.56314	0.470539	0.00089								10790
2a	LMM	Eur	UKB + HNP meta-analysis	PCSK9	LoF	Cholesterol	Known		https://omim.org/entry/607786	x30690	1	2.91e-17	chr1:55061557:G:A	40	2.1e-09	1.53e-08	82 (0.22%)	1.2e-15	97 (0.21%)	9.9e-20	13 (0.12%)	0.0032	15 (0.11%)	0.00028	2.9e-17	2.22e-22	-0.859721	0.107355	1.2e-15								37869	82	-0.790104	0.267748	0.0032								10768
2a	LMM	Eur	UKB + HNP meta-analysis	KLF1	LoF	Mean corpuscular volume	Consistent with knowledge	Recessive familial disease includes this phenotype	https://omim.org/entry/600599	x30040	1	5.64e-17	chr19:12885019:T:TC	20	1.3e-10	0.0004603	27 (0.07%)	6.9e-14	30 (0.06%)	5.2e-14	4 (0.04%)	0.00018	4 (0.03%)	0.00019	5.6e-17	4.51e-17	-1.31671	0.175814	6.9e-14								39279	27	-1.7273	0.46034	0.00018								10790
2a	LMM	Eur	UKB + HNP meta-analysis	TUBB1	LoF	Platelet count	Consistent with knowledge	Familial disease includes this phenotype	https://omim.org/entry/612901	x30080	1	1.75e-15	chr20:59023552:C:T	7	1.1e-08	5.17e-09	25 (0.06%)	5.6e-10	28 (0.06%)	8e-11	16 (0.15%)	1.1e-07	18 (0.13%)	7.5e-08	1.7e-15	1.47e-16	-1.13642	0.183275	5.6e-10								39282	25	-1.27299	0.239663	1.1e-07								10806
2a	LMM	Eur	UKB + HNP meta-analysis	CETP	LoF	HDL cholesterol	Known		https://omim.org/entry/118470	x30760	1	1.98e-15	chr16:56982238:G:A	4	0.00085	9.3e-11	38 (0.11%)	2.5e-10	47 (0.11%)	1e-14	10 (0.11%)	3.3e-07	13 (0.12%)	3.7e-07	2e-15	3.77e-20	0.894821	0.141383	2.5e-10								35700	38	1.46797	0.28755	3.3e-07								8927
2a	LMM	Eur	UKB + HNP meta-analysis	ABCB11	Coding	Alkaline phosphatase	Consistent with knowledge	Recessive familial disease includes this phenotype	https://omim.org/entry/603201	x30610	1	1.66e-14	chr2:168990819:T:C	38	4.9e-08	1.05e-08	182 (0.48%)	1.8e-13	250 (0.53%)	2.3e-11	71 (0.68%)	0.013	103 (0.8%)	0.031	1.7e-14	4.43e-12	0.510748	0.0693458	1.8e-13								37779	182	0.287786	0.116412	0.013								10340
2a	LMM	Eur	UKB + HNP meta-analysis	GPLD1	LoF	Alkaline phosphatase	No	Support from GWAS	https://www.ncbi.nlm.nih.gov/pubmed/22001757	x30610	1	6.37e-14	chr6:24447912:GC:G	46	4.7e-09	9.57e-05	76 (0.2%)	1.2e-09	92 (0.2%)	1.1e-12	17 (0.16%)	5.2e-06	21 (0.16%)	9.5e-07	6.4e-14	9.52e-18	-0.654548	0.107738	1.2e-09								37885	76	-1.08341	0.237787	5.2e-06								10394
2a	LMM	Eur	UKB + HNP meta-analysis	APOA5	LoF	Triglycerides	Known		https://omim.org/entry/606368	x30870	1	1.02e-13	chr11:116790940:G:A	25	4.5e-11	0.0001128	42 (0.11%)	2e-12	51 (0.11%)	1.8e-14	10 (0.11%)	0.011	11 (0.1%)	0.009	1e-13	9.27e-16	1.00845	0.143309	2e-12								37867	42	0.787737	0.309483	0.011								8956
2a	LMM	Eur	UKB + HNP meta-analysis	CETP	Coding	HDL cholesterol	Known		https://omim.org/entry/118470	x30760	1	1.19e-13	chr16:56982238:G:A	4	0.00085	5.07e-11	172 (0.48%)	7.9e-09	207 (0.47%)	1.2e-13	51 (0.57%)	4.5e-07	67 (0.61%)	3.3e-09	1.2e-13	1.74e-20	0.383744	0.0665022	7.9e-09								35566	172	0.643583	0.12756	4.5e-07								8886
2a	LMM	Eur	UKB + HNP meta-analysis	GP9	Coding	Mean platelet (thrombocyte) volume	Consistent with knowledge	Recessive familial disease includes this phenotype	https://omim.org/entry/173515	x30100	1	3.1e-13	chr3:129061921:A:G	68	7.9e-12	0.0675	85 (0.22%)	5.2e-11	114 (0.24%)	3.2e-11	28 (0.27%)	0.0015	33 (0.25%)	0.016	3.1e-13	2.55e-12	0.669887	0.102043	5.2e-11								39222	85	0.596893	0.188468	0.0015								10460
2a	LMM	Eur	UKB + HNP meta-analysis	TUBB1	Coding	Mean platelet (thrombocyte) volume	Consistent with knowledge	Familial disease includes this phenotype	https://omim.org/entry/612901	x30100	1	4.62e-13	chr20:59024148:C:T	14	3.4e-07	5.22e-10	233 (0.59%)	4.1e-11	286 (0.59%)	8.3e-13	70 (0.67%)	0.0028	85 (0.65%)	0.00039	4.6e-13	1.4e-15	0.407681	0.0617541	4.1e-11								39074	233	0.356286	0.11941	0.0028								10418
2a	LMM	Eur	UKB + HNP meta-analysis	MPL	Coding	Platelet count	Consistent with knowledge	Familial disease includes this phenotype	https://omim.org/entry/159530	x30080	1	6.15e-13	chr1:43346903:G:A	6	0.00065	8.36e-12	318 (0.81%)	7.7e-11	390 (0.8%)	1.1e-10	91 (0.84%)	0.002	103 (0.76%)	0.0044	6.1e-13	1.98e-12	0.334832	0.0514672	7.7e-11								38989	318	0.311949	0.100863	0.002								10731
2a	LMM	Eur	UKB + HNP meta-analysis	ANGPTL3	Coding	Cholesterol	Known	Carriers of recessive familial disease have this phenotype	https://omim.org/entry/604774	x30690	1	8.82e-13	chr1:62597996:CAACT:C	11	0.00028	6e-13	175 (0.46%)	3.2e-10	226 (0.48%)	1.8e-14	67 (0.62%)	0.00068	79 (0.6%)	3.4e-05	8.8e-13	2.96e-18	-0.462276	0.0735285	3.2e-10								37776	175	-0.401917	0.118297	0.00068								10714
2a	LMM	Eur	UKB + HNP meta-analysis	GCK	Coding	Glycated haemoglobin	Known		https://omim.org/entry/138079	x30750	1	9.3e-13	chr7:44145170:A:T	10	5.7e-07	1.93e-08	58 (0.15%)	3e-12	65 (0.14%)	1.8e-14	9 (0.17%)	0.084	11 (0.17%)	0.23	9.3e-13	3.04e-14	0.842	0.120693	3e-12								37809	58	0.529167	0.305868	0.084								5305
2a	LMM	Eur	UKB + HNP meta-analysis	GCK	Coding	Glucose	Known		https://omim.org/entry/138079	x30740	1	9.95e-13	chr7:44145170:A:T	8	3.7e-06	9.25e-10	52 (0.15%)	2e-10	60 (0.14%)	4.2e-11	12 (0.1%)	0.0012	16 (0.11%)	0.0058	1e-12	1.27e-12	0.784268	0.123304	2e-10								35660	52	0.866396	0.267688	0.0012								11476
2a	LMM	Eur	UKB + HNP meta-analysis	SCARB1	Coding	HDL cholesterol	Known		https://omim.org/entry/601040	x30760	1	2.44e-12	chr12:124814309:T:C	23	2.2e-06	1.98e-08	148 (0.41%)	3.9e-09	145 (0.33%)	1.6e-11	31 (0.35%)	0.0001	32 (0.29%)	0.00014	2.4e-12	1.08e-14	0.422077	0.0716684	3.9e-09								35590	148	0.633976	0.163447	0.0001								8906
2a	LMM	Eur	UKB + HNP meta-analysis	TTN	LoF	I48 Atrial fibrillation and flutter	Consistent with knowledge	Familial disease includes this phenotype	https://omim.org/entry/188840	I48	0	7.55e-12	chr2:178613158:TA:T	3	0.0085	1.74e-11	41 (2.38%) / 311 (0.8%)	1.1e-11	44 (2.19%) / 384 (0.8%)	6.4e-11	12 (1.48%) / 132 (0.8%)	0.028	12 (1.36%) / 173 (0.82%)	0.058	7.6e-12	8.44e-11	0.0725396	0.0106701	1.1e-11	1724	15	1	1683	41	38433	311			0.0378685	0.0172038	0.028	811	7	0	799	12	16291	132
2a	LMM	Eur	UKB + HNP meta-analysis	IQGAP2	Coding	Mean platelet (thrombocyte) volume	Only from Van Hout et al. analysis of same data	Support from GWAS	https://www.ncbi.nlm.nih.gov/pubmed/27863252; https://www.ncbi.nlm.nih.gov/pubmed/27346686	x30100	1	8.29e-12	chr5:76570598:C:T	57	1.3e-08	3.85e-08	601 (1.53%)	4.4e-11	767 (1.58%)	4.2e-10	138 (1.32%)	0.033	175 (1.34%)	0.036	8.3e-12	7.51e-11	0.25459	0.0386297	4.4e-11								38706	601	0.181685	0.0854	0.033								10350
2a	LMM	Eur	UKB + HNP meta-analysis	ASGR1	LoF	Alkaline phosphatase	Consistent with knowledge	Prior knowledge only about certain genetic variants	https://www.ncbi.nlm.nih.gov/pubmed/27192541	x30610	1	1.21e-11	chr17:7177208:A:G	3	0.00019	3.7e-09	26 (0.07%)	2.1e-09	29 (0.06%)	3e-09	5 (0.05%)	0.0015	10 (0.08%)	0.00068	1.2e-11	8.44e-12	1.10303	0.184056	2.1e-09								37935	26	1.3864	0.437865	0.0015								10406
2a	LMM	Eur	UKB + HNP meta-analysis	KLF1	Coding	Mean corpuscular haemoglobin	Consistent with knowledge	Recessive familial disease includes this phenotype	https://omim.org/entry/600599	x30050	1	2e-11	chr19:12885019:T:TC	20	2.2e-11	3.33e-05	145 (0.37%)	8.5e-09	178 (0.37%)	1.8e-08	21 (0.19%)	0.00054	23 (0.17%)	0.0005	2e-11	4.02e-11	-0.439185	0.0762664	8.5e-09								39162	145	-0.712678	0.205887	0.00054								10773
2a	LMM	Eur	UKB + HNP meta-analysis	ITGA2B	Coding	Platelet count	Consistent with knowledge	Familial disease includes this phenotype	https://omim.org/entry/607759	x30080	1	2.36e-11	chr17:44376170:G:T	59	1.6e-06	1.38e-07	339 (0.86%)	4.3e-10	392 (0.81%)	7.3e-10	86 (0.79%)	0.013	117 (0.87%)	0.011	2.4e-11	3.26e-11	-0.31128	0.0498625	4.3e-10								38968	339	-0.258496	0.103724	0.013								10736
2a	LMM	Eur	UKB + HNP meta-analysis	ANGPTL3	Coding	Triglycerides	Known	Carriers of recessive familial disease have this phenotype	https://omim.org/entry/604774	x30870	1	2.91e-11	chr1:62604035:T:G	24	3.5e-05	2.35e-08	175 (0.46%)	5.2e-10	226 (0.48%)	6.5e-15	60 (0.67%)	0.015	68 (0.62%)	0.0066	2.9e-11	2.44e-16	-0.437536	0.0704158	5.2e-10								37734	175	-0.309456	0.126788	0.015								8906
2a	LMM	Eur	UKB + HNP meta-analysis	GFI1B	Coding	Mean platelet (thrombocyte) volume	Consistent with knowledge	Familial disease includes this phenotype	https://omim.org/entry/604383	x30100	1	3.18e-11	chr9:132989071:C:A	15	1.6e-06	2.11e-07	115 (0.29%)	1.8e-07	154 (0.32%)	8.2e-11	39 (0.37%)	1.3e-05	62 (0.47%)	5e-06	3.2e-11	3.57e-15	0.457733	0.0877613	1.8e-07								39192	115	0.697593	0.159772	1.3e-05								10449
2a	LMM	Eur	UKB + HNP meta-analysis	GP9	Coding	Platelet count	Consistent with knowledge	Recessive familial disease includes this phenotype	https://omim.org/entry/173515	x30080	1	8.8e-11	chr3:129061921:A:G	68	6.2e-09	0.02076	85 (0.22%)	1.1e-09	114 (0.24%)	4e-10	29 (0.27%)	0.019	34 (0.25%)	0.034	8.8e-11	6.98e-11	-0.60477	0.0992536	1.1e-09								39222	85	-0.419098	0.178172	0.019								10793
2a	LMM	Eur	UKB + HNP meta-analysis	GP1BA	LoF	Mean platelet (thrombocyte) volume	Consistent with knowledge	Familial disease includes this phenotype	https://omim.org/entry/606672	x30100	1	1.09e-10	chr17:4933190:C:T	7	1.7e-05	2.71e-08	88 (0.22%)	8.4e-09	98 (0.2%)	1.3e-08	22 (0.21%)	0.0036	24 (0.18%)	0.0092	1.1e-10	4.2e-10	0.581089	0.100867	8.4e-09								39219	88	0.618443	0.212576	0.0036								10466
2a	FET	Eur	UKB + HNP meta-analysis	COL4A4	LoF	R31 Unspecified haematuria	Known		https://omim.org/entry/120131	R31	0	1.23e-10	chr2:227052367:G:C	50	1.06e-05	0.000754	15 (1.2%) / 51 (0.15%)	1.1e-08			5 (0.47%) / 7 (0.05%)	0.001			1.2e-10		7.852	0.2944	1.12e-08	1248	2	0	1233	15	33093	51			9.139	0.586	0.001033	1066	1	0	1061	5	13604	7
2a	FET	Eur	UKB + HNP meta-analysis	BRCA2	LoF	Z40.0 Prophylactic surgery for risk-factors related to malignant neoplasms	Known		https://omim.org/entry/600185	Z400	0	1.42e-10	chr13:32340629:CTT:C	4	0.006613	2.84e-09	7 (12.28%) / 154 (0.45%)	1.1e-08			2 (9.52%) / 56 (0.38%)	0.0031			1.4e-10		29.11	0.3984	1.13e-08	57	0	0	50	7	34181	154			26.12	0.7368	0.00314	21	0	0	19	2	14600	56
2b	LMM	Eur	UKB	CST3	Coding	Cystatin C	Consistent with knowledge	Specific variants not well-characterized	https://omim.org/entry/604312	x30720	1	9.6e-52	chr20:23635334:C:A	6	3.3e-22	6e-15	56 (0.15%)	9.6e-52	67 (0.14%)	1.9e-51							-1.7851	0.117947	9.6e-52								37912	56
2b	LMM	Eur	UKB	CST3	LoF	Cystatin C	Consistent with knowledge	Specific variants not well-characterized	https://omim.org/entry/604312	x30720	1	2.1e-51	chr20:23635334:C:A	6	3.3e-22	3.6e-15	23 (0.06%)	2.1e-51	25 (0.05%)	2.1e-50							-2.77611	0.184054	2.1e-51								37945	23
2b	LMM	Eur	UKB	TUBB1	Coding	Platelet distribution width	Consistent with knowledge	Familial disease includes this phenotype	https://omim.org/entry/612901	x30110	1	2.8e-43	chr20:59024148:C:T	14	6.7e-16	5e-34	233 (0.59%)	2.8e-43	286 (0.59%)	3.3e-58							0.865555	0.0627539	2.8e-43								39074	233
2b	LMM	Eur	UKB	ABCA1	Coding	Apolipoprotein A	Known		https://omim.org/entry/600046	x30630	1	1.8e-40	chr9:104831048:C:A	8	1.3e-05	5.3e-37	448 (1.26%)	1.8e-40	496 (1.13%)	5.2e-46							-0.563311	0.0422893	1.8e-40								35043	448
2b	LMM	Eur	UKB	SHBG	Coding	SHBG	Known		https://www.ncbi.nlm.nih.gov/pubmed/24892637	x30830	1	1.1e-33	chr17:7633206:GA:G	69	7.7e-25	3.2e-13	149 (0.42%)	1.1e-33	204 (0.47%)	5.7e-48							-0.87539	0.0723778	1.1e-33								35280	149
2b	LMM	Eur	UKB	SHBG	LoF	SHBG	Known		https://www.ncbi.nlm.nih.gov/pubmed/24892637	x30830	1	5.9e-33	chr17:7633206:GA:G	69	7.7e-25	2.1e-12	82 (0.23%)	5.9e-33	97 (0.22%)	9.6e-41							-1.16484	0.0974127	5.9e-33								35347	82
2b	LMM	Eur	UKB	PCSK9	Coding	Apolipoprotein B	Known		https://omim.org/entry/607786	x30640	1	2e-24	chr1:55061557:G:A	40	1.6e-10	1.3e-16	219 (0.58%)	2e-24	288 (0.62%)	2.6e-25							-0.674558	0.0661421	2e-24								37567	219
2b	LMM	Eur	UKB	TUBB1	LoF	Platelet distribution width	Consistent with knowledge	Familial disease includes this phenotype	https://omim.org/entry/612901	x30110	1	2.5e-23	chr20:59023552:C:T	7	8.8e-08	8.4e-17	25 (0.06%)	2.5e-23	28 (0.06%)	3.7e-29							1.90628	0.191596	2.5e-23								39282	25
2b	LMM	Eur	UKB	PCSK9	LoF	Apolipoprotein B	Known		https://omim.org/entry/607786	x30640	1	5.2e-20	chr1:55061557:G:A	40	1.6e-10	2.2e-11	82 (0.22%)	5.2e-20	97 (0.21%)	2.4e-23							-0.98939	0.108017	5.2e-20								37704	82
2b	LMM	Eur	UKB	JAK2	Coding	Platelet crit	Known		https://omim.org/entry/147796	x30090	1	5.1e-19	chr9:5073770:G:T	36	6.1e-48	0.00018	264 (0.67%)	5.1e-19	316 (0.65%)	1.1e-21							0.494738	0.0555261	5.1e-19								39043	264
2b	LMM	Eur	UKB	APOB	LoF	Apolipoprotein B	Consistent with knowledge	Recessive familial disease includes this phenotype	https://omim.org/entry/107730	x30640	1	1.3e-18	chr2:21006019:CA:C	6	1.4e-10	3e-13	75 (0.2%)	1.3e-18	83 (0.18%)	3.4e-23							-0.994493	0.112938	1.3e-18								37711	75
2b	LMM	Eur	UKB	LDLR	Coding	Non-cancer illness code, self-reported: high cholesterol	Known		https://omim.org/entry/606945	x20002_1473	0	1.9e-18	chr19:11110760:G:C	3	6.9e-06	8.3e-17	79 (1.54%) / 173 (0.49%)	1.9e-18	102 (1.62%) / 234 (0.54%)	1e-21							0.179192	0.0204512	1.9e-18	5134	32	1	5055	79	35161	173
2b	LMM	Eur	UKB	SLC45A2	Coding	Hair colour (natural, before greying): Blonde	Consistent with knowledge	Usually recessive	https://omim.org/entry/606202	x1747_1	0	1.2e-17	chr5:33963986:C:T	18	2.1e-07	4.2e-13	54 (1.16%) / 112 (0.31%)	1.2e-17	58 (1.1%) / 141 (0.32%)	1.1e-17							0.210896	0.024656	1.2e-17	4671	19	1	4617	54	35623	112
2b	LMM	Eur	UKB	ALPL	Coding	Phosphate	Known	Carriers of recessive familial disease have this phenotype	https://www.ncbi.nlm.nih.gov/pubmed/26783040	x30810	1	2.1e-16	chr1:21563212:A:C	42	2.8e-08	8.4e-11	242 (0.68%)	2.1e-16	224 (0.51%)	3.1e-29							0.501866	0.0610739	2.1e-16								35450	242
2b	LMM	Eur	UKB	ABCA1	LoF	Apolipoprotein A	Known		https://omim.org/entry/600046	x30630	1	3.7e-16	chr9:104800569:G:A	1	0.014	2.2e-15	80 (0.23%)	3.7e-16	97 (0.22%)	1.5e-19							-0.811706	0.0996389	3.7e-16								35411	80
2b	LMM	Eur	UKB	KLF1	LoF	Red blood cell (erythrocyte) distribution width	Consistent with knowledge	Recessive familial disease includes this phenotype	https://omim.org/entry/600599	x30070	1	1.5e-14	chr19:12885019:T:TC	20	8.1e-12	0.00018	27 (0.07%)	1.5e-14	30 (0.06%)	4.3e-15							1.41032	0.183496	1.5e-14								39279	27
2b	LMM	Eur	UKB	STAB1	LoF	Median T2star in putamen (right)	No			x25031	1	2.1e-14	chr3:52507654:T:TC	4	0.00035	6e-12	38 (0.4%)	2.1e-14	47 (0.42%)	8.9e-16							1.20418	0.157516	2.1e-14								9527	38
2b	LMM	Eur	UKB	ANGPTL3	Coding	Apolipoprotein A	Known	Carriers of recessive familial disease have this phenotype	https://omim.org/entry/604774	x30630	1	4.6e-14	chr1:62604035:T:G	24	5.8e-06	3.2e-10	165 (0.46%)	4.6e-14	213 (0.49%)	2.3e-17							-0.523424	0.0693992	4.6e-14								35326	165
2b	LMM	Eur	UKB	GOT1	LoF	Aspartate aminotransferase	Consistent with knowledge	Prior knowledge only about certain genetic variants	https://omim.org/entry/138180	x30650	1	1.6e-13	chr10:99397549:A:G	6	0.002	3.1e-14	11 (0.03%)	1.6e-13	12 (0.03%)	2.5e-15							-2.07174	0.280637	1.6e-13								37834	11
2b	LMM	Eur	UKB	GP1BB	Coding	Mean platelet (thrombocyte) volume	Consistent with knowledge	Recessive familial disease includes this phenotype	https://omim.org/entry/138720	x30100	1	3e-12	chr22:19723970:G:T	5	0.0082	6.7e-10	33 (0.08%)	3e-12	45 (0.09%)	9e-14							1.14186	0.163662	3e-12								39274	33
2b	LMM	Eur	UKB	STAB1	Coding	Median T2star in putamen (right)	No			x25031	1	5.3e-12	chr3:52507654:T:TC	4	0.00035	8.1e-11	228 (2.38%)	5.3e-12	269 (2.43%)	2.2e-13							0.447817	0.0649166	5.3e-12								9337	228
2b	LMM	Eur	UKB	LDLR	Coding	Medication for cholesterol, blood pressure, diabetes, or take exogenous hormones: Cholesterol lowering medication	Known		https://omim.org/entry/606945	x6153_1	0	8e-12	chr19:11110759:C:T	3	2.9e-06	4.9e-10	47 (1.68%) / 91 (0.48%)	8e-12	62 (1.79%) / 126 (0.53%)	1.1e-15							0.189515	0.0277099	8e-12	2801	18	1	2754	47	18863	91
2b	LMM	Eur	UKB	LCAT	Coding	Apolipoprotein A	Known		https://omim.org/entry/606967	x30630	1	9.1e-12	chr16:67940112:A:G	5	0.0025	2.7e-10	91 (0.26%)	9.1e-12	115 (0.26%)	4.2e-15							-0.636667	0.0933466	9.1e-12								35400	91
2b	LMM	Eur	UKB	SMAD6	LoF	6mm weak meridian (right)	No			x5098	1	3.1e-11	NA	NA	1	NA	30 (0.11%)	3.1e-11	39 (0.12%)	6e-10							1.12473	0.169386	3.1e-11								26431	30
2b	LMM	Eur	UKB	STAB1	LoF	Median T2star in putamen (left)	No			x25030	1	4.9e-11	chr3:52507654:T:TC	4	0.0055	1.8e-09	38 (0.4%)	4.9e-11	47 (0.42%)	6.9e-12							0.990738	0.150726	4.9e-11								9527	38
2b	LMM	Eur	UKB	STAB1	LoF	Median T2star in caudate (left)	No			x25028	1	5.9e-11	chr3:52507654:T:TC	4	0.017	9.7e-10	38 (0.4%)	5.9e-11	47 (0.42%)	8.4e-11							1.02975	0.157276	5.9e-11								9527	38
2b	LMM	Eur	UKB	CRP	Coding	C-reactive protein	Consistent with knowledge	Specific variants not well-characterized	https://omim.org/entry/123260	x30710	1	6.6e-11	chr1:159714007:G:A	4	0.00012	8.5e-09	66 (0.17%)	6.6e-11	87 (0.19%)	2.2e-15							-0.779108	0.119319	6.6e-11								37801	66
2b	LMM	Eur	UKB	STAB1	Coding	Median T2star in putamen (left)	No			x25030	1	1.9e-10	chr3:52516725:C:G	4	0.0014	2e-09	228 (2.38%)	1.9e-10	269 (2.43%)	1.2e-11							0.395983	0.0622032	1.9e-10								9337	228
2b	FET	Eur	UKB	LDLR	Coding	Treatment/medication code: atorvastatin	Known		https://omim.org/entry/606945	x20003_1141146234	0	2.17e-10	chr19:11105568:A:G	3	0.0026	3.69e-09	27 (2.64%) / 183 (0.55%)	2.17e-10									4.864	0.2074	2.17e-10	1023	6	0	996	27	33186	183
2b	LMM	Eur	UKB	MC1R	Coding	Hair colour (natural, before greying): Red	Consistent with knowledge	Usually recessive	https://omim.org/entry/155555	x1747_2	0	2.2e-10	chr16:89920095:C:A	19	3.9e-12	5.2e-06	31 (1.75%) / 222 (0.57%)	2.2e-10	37 (1.79%) / 315 (0.66%)	7.5e-12							0.0802115	0.0126318	2.2e-10	1775	11	1	1744	31	38409	222
3a	LMM	All ethnicities	UKB + HNP meta-analysis	HBB	LoF	Mean corpuscular volume	Known		https://omim.org/entry/141900	x30040	1	2.4e-55	chr11:5226774:G:A	3	1.1e-08	2.81e-40	1 (0%)	0.0024	18 (0.04%)	1.1e-30	11 (0.1%)	6.3e-26	14 (0.1%)	5.8e-32	3.55e-14	2.4e-55	-2.76938	0.91329	0.0024								39305	1	-2.92532	0.277799	6.3e-26								10783
3a	LMM	All ethnicities	UKB + HNP meta-analysis	HBB	LoF	Mean corpuscular haemoglobin	Known		https://omim.org/entry/141900	x30050	1	1.4e-51	chr11:5226774:G:A	3	8.8e-09	5.8e-37	1 (0%)	0.0021	18 (0.04%)	6.8e-29	11 (0.1%)	3.3e-25	14 (0.1%)	2.4e-29	4.74e-14	1.4e-51	-2.81884	0.917851	0.0021								39306	1	-2.9452	0.283953	3.3e-25								10783
3a	LMM	All ethnicities	UKB + HNP meta-analysis	HBB	LoF	Red blood cell (erythrocyte) count	Known		https://omim.org/entry/141900	x30010	1	1.5e-50	chr11:5227003:CAG:C	4	1.5e-09	1.26e-41	1 (0%)	0.12	18 (0.04%)	1.3e-33	11 (0.1%)	1.6e-14	14 (0.1%)	6.1e-20	7.75e-07	1.5e-50	1.25835	0.806172	0.12								39306	1	2.0528	0.267434	1.6e-14								10784
3a	LMM	All ethnicities	UKB + HNP meta-analysis	HBB	LoF	Mean corpuscular haemoglobin concentration	Known		https://omim.org/entry/141900	x30060	1	1.4e-39	chr11:5226774:G:A	3	1.5e-08	1.03e-27	1 (0%)	0.0009	18 (0.04%)	2.9e-26	11 (0.1%)	1.5e-15	14 (0.1%)	4.7e-16	3.07e-11	1.4e-39	-2.8694	0.86406	0.0009								39305	1	-2.32983	0.291922	1.5e-15								10783
3a	LMM	All ethnicities	UKB + HNP meta-analysis	HBB	Coding	Mean corpuscular haemoglobin	Known		https://omim.org/entry/141900	x30050	1	1.1e-32	chr11:5226774:G:A	3	8.8e-09	5.36e-23	37 (0.09%)	0.0023	63 (0.13%)	4.3e-15	16 (0.15%)	6.2e-23	21 (0.16%)	1.6e-26	3.42e-13	1.1e-32	-0.46031	0.150781	0.0023								39270	37	-2.32577	0.235864	6.2e-23								10778
3a	LMM	All ethnicities	UKB + HNP meta-analysis	HBB	Coding	Mean corpuscular volume	Known		https://omim.org/entry/141900	x30040	1	1.5e-27	chr11:5226774:G:A	3	1.1e-08	2.84e-18	37 (0.09%)	0.045	63 (0.13%)	1.9e-11	16 (0.15%)	9e-23	21 (0.16%)	3.1e-26	2.38e-10	1.5e-27	-0.301161	0.150042	0.045								39269	37	-2.26536	0.230634	9e-23								10778
3a	LMM	All ethnicities	UKB + HNP meta-analysis	HBB	Coding	Mean corpuscular haemoglobin concentration	Known		https://omim.org/entry/141900	x30060	1	2.8e-27	chr11:5226774:G:A	3	1.5e-08	2.1e-19	37 (0.09%)	0.0051	63 (0.13%)	2.5e-16	16 (0.15%)	5.9e-13	21 (0.16%)	1.9e-14	5.75e-09	2.8e-27	-0.397985	0.142097	0.0051								39269	37	-1.74371	0.242099	5.9e-13								10778
3a	LMM	All ethnicities	UKB + HNP meta-analysis	HBB	Coding	Red blood cell (erythrocyte) count	Known		https://omim.org/entry/141900	x30010	1	6.4e-22	chr11:5227003:CAG:C	4	1.5e-09	1.32e-16	37 (0.09%)	0.64	63 (0.13%)	1e-09	16 (0.15%)	1.8e-14	21 (0.16%)	1.4e-19	7.13e-05	6.4e-22	0.0614329	0.13267	0.64								39270	37	1.69937	0.221814	1.8e-14								10779
3a	LMM	All ethnicities	UKB + HNP meta-analysis	HBB	LoF	Haemoglobin concentration	Known		https://omim.org/entry/141900	x30020	1	6.7e-22	chr11:5226994:A:AC	3	8.1e-06	1.57e-17	1 (0%)	0.004	18 (0.04%)	1.6e-14	11 (0.1%)	1.5e-08	14 (0.1%)	1.4e-09	2.2e-07	6.7e-22	-2.21557	0.769959	0.004								39306	1	-1.47367	0.260059	1.5e-08								10847
3a	LMM	All ethnicities	UKB + HNP meta-analysis	UGT1A1	Coding	Total bilirubin	Known		https://omim.org/entry/191740	x30840	1	4.3e-15	chr2:233761122:A:T	14	3e-05	4.3e-13	62 (0.16%)	1.9e-08	90 (0.19%)	3.4e-14	15 (0.15%)	0.066	19 (0.15%)	0.015	5.45e-09	4.3e-15	0.639202	0.113719	1.9e-08								37751	62	0.435378	0.237202	0.066								10324
3a	LMM	All ethnicities	UKB + HNP meta-analysis	FCGRT	Coding	Albumin	Consistent with knowledge	Limited information about the effects of genetic variation	https://www.ncbi.nlm.nih.gov/pubmed/28330995	x30600	1	8.5e-13	chr19:49513960:G:A	3	3.3e-07	1.54e-10	55 (0.15%)	7.6e-08	72 (0.16%)	4.9e-12	17 (0.16%)	0.2	28 (0.22%)	0.024	9.23e-08	8.5e-13	-0.71209	0.132455	7.6e-08								35717	55	-0.295739	0.231045	0.2								10358
3a	LMM	All ethnicities	UKB + HNP meta-analysis	TMPRSS6	Coding	Mean corpuscular haemoglobin	Consistent with knowledge	Recessive familial disease includes this phenotype	https://omim.org/entry/609862	x30050	1	5.8e-12	chr22:37066223:G:C	10	0.00088	9.61e-11	305 (0.78%)	6.2e-08	389 (0.8%)	1.5e-11	64 (0.59%)	0.029	105 (0.78%)	0.05	6.32e-09	5.8e-12	-0.285188	0.0526932	6.2e-08								39002	305	-0.258031	0.118202	0.029								10730
3a	LMM	All ethnicities	UKB + HNP meta-analysis	ANGPTL3	LoF	Cholesterol	Known	Carriers of recessive familial disease have this phenotype	https://omim.org/entry/604774	x30690	1	6.4e-12	chr1:62597921:GAACTC:G	46	0.00043	4.35e-08	72 (0.19%)	2.5e-08	88 (0.19%)	2.7e-10	21 (0.19%)	0.097	25 (0.19%)	0.0058	1.21e-08	6.4e-12	-0.638776	0.114552	2.5e-08								37879	72	-0.34943	0.210819	0.097								10760
3a	LMM	All ethnicities	UKB + HNP meta-analysis	HBB	Coding	Haemoglobin concentration	Known		https://omim.org/entry/141900	x30020	1	1.3e-11	chr11:5226994:A:AC	3	8.1e-06	1.85e-09	37 (0.09%)	0.069	63 (0.13%)	3.7e-08	16 (0.15%)	7.4e-05	21 (0.16%)	4.6e-05	0.000554	1.3e-11	-0.230366	0.126627	0.069								39270	37	-0.854871	0.215629	7.4e-05								10842
3a	LMM	All ethnicities	UKB + HNP meta-analysis	LDLR	Coding	E78.0 Pure hypercholesterolaemia	Known		https://omim.org/entry/606945	E780	0	2e-11	chr19:11120436:C:T	6	1.2e-06	4.26e-10	49 (1.19%) / 203 (0.56%)	2.7e-06	62 (1.21%) / 274 (0.61%)	8.9e-07	41 (1.22%) / 93 (0.67%)	6.3e-05	51 (1.32%) / 127 (0.71%)	4.7e-06	6.97e-10	2e-11	0.0876292	0.0186662	2.7e-06	4105	26	1	4056	49	36160	203			0.130077	0.0325066	6.3e-05	3349	26	1	3308	41	13792	93
3a	LMM	All ethnicities	UKB + HNP meta-analysis	SLCO1B3	Coding	Total bilirubin	Consistent with knowledge	Familial disease includes this phenotype	https://omim.org/entry/605495	x30840	1	4.5e-11	chr12:20879609:G:A	71	0.00019	5.11e-09	474 (1.25%)	2.2e-07	531 (1.14%)	6.7e-10	100 (0.97%)	0.019	135 (1.06%)	0.016	1.36e-08	4.5e-11	0.214281	0.0413544	2.2e-07								37339	474	0.215933	0.0922343	0.019								10239
3a	LMM	All ethnicities	UKB + HNP meta-analysis	TMPRSS6	Coding	Mean corpuscular volume	Consistent with knowledge	Recessive familial disease includes this phenotype	https://omim.org/entry/609862	x30040	1	3.3e-10	chr22:37089630:G:A	4	0.0019	1.63e-09	305 (0.78%)	1.4e-06	389 (0.8%)	4.9e-10	64 (0.59%)	0.087	105 (0.78%)	0.095	4.02e-07	3.3e-10	-0.253179	0.0524347	1.4e-06								39001	305	-0.197641	0.115581	0.087								10730
3b	LMM	All ethnicities	UKB	HBB	LoF	Mean sphered cell volume	Known		https://omim.org/entry/141900	x30270	1	4.2e-20	chr11:5227003:CAG:C	4	0.0001	2.3e-15	0 (0%)	1	17 (0.04%)	4.2e-20							-inf	-nan	1								37523	0
3b	LMM	All ethnicities	UKB	HBB	LoF	Red blood cell (erythrocyte) distribution width	Known		https://omim.org/entry/141900	x30070	1	2.2e-18	chr11:5226774:G:A	3	3.1e-05	9.5e-15	1 (0%)	0.018	18 (0.04%)	2.2e-18							2.25471	0.953199	0.018								39305	1
3b	LMM	All ethnicities	UKB	OCA2	Coding	Hair colour (natural, before greying): Blonde	Consistent with knowledge	Usually recessive	https://omim.org/entry/611409	x1747_1	0	1.5e-14	chr15:27851390:C:T	16	2.6e-07	9.7e-10	31 (0.66%) / 46 (0.13%)	2.5e-15	32 (0.61%) / 65 (0.15%)	1.5e-14							0.286148	0.0361606	2.5e-15	4671	9	0	4640	31	35689	46
3b	LMM	All ethnicities	UKB	UGT1A1	Coding	Direct bilirubin	Known		https://omim.org/entry/191740	x30660	1	1.2e-12	chr2:233761122:A:T	12	0.00033	1.1e-10	54 (0.17%)	9.3e-08	79 (0.2%)	1.2e-12							0.681658	0.127658	9.3e-08								32275	54
3b	LMM	All ethnicities	UKB	TYRP1	Coding	Hair colour (natural, before greying): Blonde	No	Thought to only affect hair color in Melanesia; usually recessive	https://www.ncbi.nlm.nih.gov/pubmed/22556244	x1747_1	0	3.4e-12	chr9:12694076:C:G	7	2.6e-07	8.7e-10	55 (1.18%) / 180 (0.5%)	6.6e-09	65 (1.24%) / 231 (0.52%)	3.4e-12							0.120318	0.0207391	6.6e-09	4671	27	1	4616	55	35555	180
3b	LMM	All ethnicities	UKB	FCGRT	LoF	Albumin	Consistent with knowledge	Limited information about the effects of genetic variation	https://www.ncbi.nlm.nih.gov/pubmed/28330995	x30600	1	6.8e-11	NA	NA	1	NA	4 (0.01%)	1.2e-05	8 (0.02%)	6.8e-11							-2.14449	0.490781	1.2e-05								35768	4
3b	LMM	All ethnicities	UKB	SEC23B	Coding	Red blood cell (erythrocyte) distribution width	Consistent with knowledge	Familial disease includes this phenotype	https://omim.org/entry/610512	x30070	1	1.9e-10	chr20:18511056:G:A	25	2.9e-06	1.2e-07	279 (0.71%)	3.4e-10	341 (0.7%)	1.9e-10							0.359552	0.0572716	3.4e-10								39027	279
[truncated: 25 more columns]
